# Supplementary material for: Morphometric variability of Carabidae as an indicator of ecological restoration of revitalized habitats in the European important protected landscape area of the Danube floodplains
Source: PeerJ. 2026 Jul 29;14:e21556. doi: 10.7717/peerj.21556 (PMC13428545; doi:10.7717/peerj.21556)
Supplement: Supplemental Information 1 — Each collected individual was measured using a digital microscope, the Koolerton LCD microscope with an accuracy of 0.1 mm. For each individual, we measured the following morphometric traits: 1) body length–dorsal length measured from the upper lip (labrum) to the terminal end of the elytra; 2) body height–maximum dorsoventral thickness measured on the left side of the body; 3) body width dorsal distance corresponding to the maximum width of the elytra; Subsequently, following Braun et al. (2004), we calculated the Ellipsoid Biovolume (EV) for each individual based on these morphometric traits. [file peerj-14-21556-s001.xlsx]

## Sheet: Hárok1
SA	manažment	biotop	year	familiaName	species	body length	body height	body width	Ev
SA5	with management measures	ash–alder floodplain forests	2020	Carabidae	Brachinus crepitans	6.3	1.6	1.6	8.44032
SA5	with management measures	ash–alder floodplain forests	2020	Carabidae	Carabus coriaceus	33.6	9.4	13.6	2247.94
SA5	with management measures	ash–alder floodplain forests	2020	Carabidae	Carabus coriaceus	34.8	9.2	13.3	2228.42
SA5	with management measures	ash–alder floodplain forests	2020	Carabidae	Carabus coriaceus	36.5	10.4	14.4	2860.67
SA5	with management measures	ash–alder floodplain forests	2020	Carabidae	Carabus coriaceus	36.4	10.1	14.3	2751.3
SA5	with management measures	ash–alder floodplain forests	2020	Carabidae	Platyderus rufus	6	1.5	2.1	9.891
SA9	with management measures	Reed communities of wetlands	2020	Carabidae	Trichocellus placidus	5	1.4	2	7.32667
SA1	without management measures	willow–poplar floodplain forest	2020	Carabidae	Notiophilus biguttatus	4.5	1	1.7	4.0035
SA4	without management measures	pasture	2020	Carabidae	Anchomenus dorsalis	6.9	1.5	2.6	14.0829
SA4	without management measures	pasture	2020	Carabidae	Platyderus rufus	5.6	1.1	2.2	7.09221
SA4	without management measures	pasture	2020	Carabidae	Platyderus rufus	6.2	1.2	2.3	8.95528
SA5	with management measures	ash–alder floodplain forests	2020	Carabidae	Calathus fuscipes	12	3.3	4.6	95.3304
SA10	with management measures	poplar nursery	2020	Carabidae	Carabus granulatus	26.9	7.1	9.3	929.548
SA10	with management measures	poplar nursery	2020	Carabidae	Harpalus affinis	8.6	2.4	3.2	34.5651
SA10	with management measures	poplar nursery	2020	Carabidae	Harpalus rubripes	7.2	1.9	2.4	17.1821
SA10	with management measures	poplar nursery	2020	Carabidae	Harpalus rubripes	7.4	1.6	2.6	16.1103
SA10	with management measures	poplar nursery	2020	Carabidae	Harpalus rubripes	7	1.9	2.7	18.7929
SA10	with management measures	poplar nursery	2020	Carabidae	Harpalus rubripes	7.8	2.2	3.3	29.6353
SA10	with management measures	poplar nursery	2020	Carabidae	Harpalus rubripes	7.6	1.5	2.5	14.915
SA10	with management measures	poplar nursery	2020	Carabidae	Harpalus rubripes	7.6	1.8	2.6	18.6139
SA10	with management measures	poplar nursery	2020	Carabidae	Harpalus rubripes	7.5	1.9	2.9	21.6267
SA10	with management measures	poplar nursery	2020	Carabidae	Harpalus rubripes	7	1.5	2.7	14.8365
SA10	with management measures	poplar nursery	2020	Carabidae	Harpalus rubripes	7.7	1.8	2.7	19.5842
SA10	with management measures	poplar nursery	2020	Carabidae	Harpalus rubripes	7.8	2	3	24.492
SA10	with management measures	poplar nursery	2020	Carabidae	Harpalus caspius roubali	12.3	3.2	5.2	107.112
SA3	without management measures	willow–poplar floodplain forest	2020	Carabidae	Platynus assimilis	10.3	2.4	3.9	50.4535
SA7	with management measures	willow–poplar floodplain forest	2020	Carabidae	Carabus granulatus	18.8	3.9	7.1	272.433
SA7	with management measures	willow–poplar floodplain forest	2020	Carabidae	Anchomenus dorsalis	6.4	1.1	2.4	8.84224
SA7	with management measures	willow–poplar floodplain forest	2020	Carabidae	Notiophilus biguttatus	5	0.9	1.7	4.0035
SA7	with management measures	willow–poplar floodplain forest	2020	Carabidae	Notiophilus biguttatus	4.9	1	1.8	4.6158
SA7	with management measures	willow–poplar floodplain forest	2020	Carabidae	Pterostichus niger	18.6	3.8	6.2	229.333
SA3	without management measures	willow–poplar floodplain forest	2020	Carabidae	Platynus assimilis	10.3	2.4	3.9	50.4535
SA7	with management measures	willow–poplar floodplain forest	2020	Carabidae	Nebria brevicollis	11.9	2.7	4.8	80.7106
SA7	with management measures	willow–poplar floodplain forest	2020	Carabidae	Nebria brevicollis	11.8	2.6	5.5	88.3073
SA7	with management measures	willow–poplar floodplain forest	2020	Carabidae	Amara saphyrea	7.8	1.8	3.5	25.7166
SA7	with management measures	willow–poplar floodplain forest	2020	Carabidae	Amara saphyrea	8.7	2.4	3.8	41.5234
SA7	with management measures	willow–poplar floodplain forest	2020	Carabidae	Amara saphyrea	8.8	2.3	3.8	40.2506
SA7	with management measures	willow–poplar floodplain forest	2020	Carabidae	Amara aenea	5.9	1.3	2.2	8.83073
SA7	with management measures	willow–poplar floodplain forest	2020	Carabidae	Amara aenea	5.9	1.4	2.5	10.8068
SA3	without management measures	willow–poplar floodplain forest	2020	Carabidae	Carabus granulatus	20.4	4.3	6.7	307.576
SA3	without management measures	willow–poplar floodplain forest	2020	Carabidae	Carabus granulatus	17.7	4	6.8	251.954
SA3	without management measures	willow–poplar floodplain forest	2020	Carabidae	Platynus assimilis	12.1	3.4	4.8	103.344
SA3	without management measures	willow–poplar floodplain forest	2020	Carabidae	Platynus assimilis	12	3.4	4.8	102.49
SA9	with management measures	Reed communities of wetlands	2020	Carabidae	Pterostichus niger	18	4	4.3	162.024
SA3	without management measures	willow–poplar floodplain forest	2020	Carabidae	Platynus assimilis	11.7	3	5.1	93.6819
SA3	without management measures	willow–poplar floodplain forest	2020	Carabidae	Platynus assimilis	12	3.3	4.3	89.1132
SA3	without management measures	willow–poplar floodplain forest	2020	Carabidae	Platynus assimilis	11.9	3.3	4.3	88.3706
SA3	without management measures	willow–poplar floodplain forest	2020	Carabidae	Platynus assimilis	12	3	4.5	84.78
SA3	without management measures	willow–poplar floodplain forest	2020	Carabidae	Platynus assimilis	11.7	2.7	5.1	84.3137
SA3	without management measures	willow–poplar floodplain forest	2020	Carabidae	Platynus assimilis	12.2	2.8	4.7	84.0222
SA3	without management measures	willow–poplar floodplain forest	2020	Carabidae	Platynus assimilis	12.2	2.7	4.7	81.0214
SA3	without management measures	willow–poplar floodplain forest	2020	Carabidae	Platynus assimilis	12.6	2.9	4.2	80.3149
SA3	without management measures	willow–poplar floodplain forest	2020	Carabidae	Platynus assimilis	12.6	2.9	4.2	80.3149
SA3	without management measures	willow–poplar floodplain forest	2020	Carabidae	Platynus assimilis	12.1	3	4.2	79.7874
SA3	without management measures	willow–poplar floodplain forest	2020	Carabidae	Platynus assimilis	12	3	4.2	79.128
SA3	without management measures	willow–poplar floodplain forest	2020	Carabidae	Platynus assimilis	12	3	4.2	79.128
SA3	without management measures	willow–poplar floodplain forest	2020	Carabidae	Platynus assimilis	11.6	2.6	5	78.9187
SA3	without management measures	willow–poplar floodplain forest	2020	Carabidae	Platynus assimilis	11.6	2.6	5	78.9187
SA3	without management measures	willow–poplar floodplain forest	2020	Carabidae	Platynus assimilis	10.9	3	4.6	78.7198
SA3	without management measures	willow–poplar floodplain forest	2020	Carabidae	Platynus assimilis	11.3	3	4.4	78.0604
SA3	without management measures	willow–poplar floodplain forest	2020	Carabidae	Platynus assimilis	11.3	3	4.4	78.0604
SA3	without management measures	willow–poplar floodplain forest	2020	Carabidae	Platynus assimilis	11.5	2.8	4.6	77.5161
SA3	without management measures	willow–poplar floodplain forest	2020	Carabidae	Platynus assimilis	11.1	3.1	4.3	77.434
SA3	without management measures	willow–poplar floodplain forest	2020	Carabidae	Platynus assimilis	11.2	3	4.4	77.3696
SA3	without management measures	willow–poplar floodplain forest	2020	Carabidae	Platynus assimilis	12.3	3	4	77.244
SA3	without management measures	willow–poplar floodplain forest	2020	Carabidae	Platynus assimilis	11.3	3.1	4.2	76.9959
SA3	without management measures	willow–poplar floodplain forest	2020	Carabidae	Platynus assimilis	11.6	3	4.2	76.4904
SA3	without management measures	willow–poplar floodplain forest	2020	Carabidae	Platynus assimilis	11.3	2.8	4.6	76.168
SA3	without management measures	willow–poplar floodplain forest	2020	Carabidae	Platynus assimilis	10.9	2.9	4.6	76.0958
SA3	without management measures	willow–poplar floodplain forest	2020	Carabidae	Platynus assimilis	11.7	2.7	4.6	76.0477
SA3	without management measures	willow–poplar floodplain forest	2020	Carabidae	Platynus assimilis	11.2	2.7	4.8	75.9629
SA3	without management measures	willow–poplar floodplain forest	2020	Carabidae	Platynus assimilis	11.6	2.5	5	75.8833
SA3	without management measures	willow–poplar floodplain forest	2020	Carabidae	Platynus assimilis	11.9	2.7	4.5	75.6662
SA3	without management measures	willow–poplar floodplain forest	2020	Carabidae	Platynus assimilis	11.9	3	4	74.732
SA3	without management measures	willow–poplar floodplain forest	2020	Carabidae	Platynus assimilis	11.2	3.1	4.1	74.4975
SA3	without management measures	willow–poplar floodplain forest	2020	Carabidae	Platynus assimilis	11.6	2.6	4.7	74.1835
SA3	without management measures	willow–poplar floodplain forest	2020	Carabidae	Platynus assimilis	11.6	2.9	4.2	73.9407
SA3	without management measures	willow–poplar floodplain forest	2020	Carabidae	Platynus assimilis	11.3	2.7	4.6	73.4477
SA3	without management measures	willow–poplar floodplain forest	2020	Carabidae	Platynus assimilis	11	2.7	4.7	73.0521
SA3	without management measures	willow–poplar floodplain forest	2020	Carabidae	Platynus assimilis	11.6	2.6	4.6	72.6052
SA3	without management measures	willow–poplar floodplain forest	2020	Carabidae	Platynus assimilis	11.2	3	4.1	72.0944
SA3	without management measures	willow–poplar floodplain forest	2020	Carabidae	Platynus assimilis	12.4	2.5	4.4	71.3827
SA3	without management measures	willow–poplar floodplain forest	2020	Carabidae	Platynus assimilis	11.6	2.5	4.7	71.3303
SA3	without management measures	willow–poplar floodplain forest	2020	Carabidae	Platynus assimilis	11.2	2.7	4.5	71.2152
SA3	without management measures	willow–poplar floodplain forest	2020	Carabidae	Platynus assimilis	10.7	3	4.2	70.5558
SA3	without management measures	willow–poplar floodplain forest	2020	Carabidae	Platynus assimilis	13	2.3	4.5	70.4145
SA3	without management measures	willow–poplar floodplain forest	2020	Carabidae	Platynus assimilis	10.9	2.8	4.4	70.2774
SA3	without management measures	willow–poplar floodplain forest	2020	Carabidae	Platynus assimilis	11.3	2.7	4.4	70.2544
SA3	without management measures	willow–poplar floodplain forest	2020	Carabidae	Platynus assimilis	11	2.9	4.2	70.1162
SA3	without management measures	willow–poplar floodplain forest	2020	Carabidae	Platynus assimilis	11	2.9	4.2	70.1162
SA3	without management measures	willow–poplar floodplain forest	2020	Carabidae	Platynus assimilis	11.2	2.6	4.6	70.1015
SA3	without management measures	willow–poplar floodplain forest	2020	Carabidae	Platynus assimilis	11	2.7	4.5	69.9435
SA3	without management measures	willow–poplar floodplain forest	2020	Carabidae	Elaphrus aureus	6	1.6	2.6	13.0624
SA3	without management measures	willow–poplar floodplain forest	2020	Carabidae	Elaphrus aureus	6.4	1.5	2.4	12.0576
SA3	without management measures	willow–poplar floodplain forest	2020	Carabidae	Elaphrus aureus	6.6	1.4	2.6	12.5726
SA3	without management measures	willow–poplar floodplain forest	2020	Carabidae	Elaphrus aureus	6	1.7	2.4	12.8112
SA3	without management measures	willow–poplar floodplain forest	2020	Carabidae	Elaphrus aureus	6	1.5	2.3	10.833
SA3	without management measures	willow–poplar floodplain forest	2020	Carabidae	Elaphrus aureus	6.4	1.7	2.6	14.8041
SA3	without management measures	willow–poplar floodplain forest	2020	Carabidae	Elaphrus aureus	6.9	2	2.8	20.2216
SA3	without management measures	willow–poplar floodplain forest	2020	Carabidae	Elaphrus aureus	6.4	1.9	2.8	17.8185
SA3	without management measures	willow–poplar floodplain forest	2020	Carabidae	Harpalus rubripes	7.5	1.2	3	14.13
SA3	without management measures	willow–poplar floodplain forest	2020	Carabidae	Nebria brevicollis	6.8	2.6	4.7	43.4869
SA3	without management measures	willow–poplar floodplain forest	2020	Carabidae	Nebria brevicollis	6.5	2	4.4	29.9347
SA3	without management measures	willow–poplar floodplain forest	2020	Carabidae	Poecilus versicolor	13	2.9	4.1	80.8916
SA3	without management measures	willow–poplar floodplain forest	2020	Carabidae	Poecilus versicolor	11.9	2.7	4.6	77.3476
SA3	without management measures	willow–poplar floodplain forest	2020	Carabidae	Poecilus versicolor	12.3	3	4.3	83.0373
SA3	without management measures	willow–poplar floodplain forest	2020	Carabidae	Poecilus versicolor	13.4	3.3	4.9	113.395
SA3	without management measures	willow–poplar floodplain forest	2020	Carabidae	Poecilus versicolor	12.7	2.9	4.7	90.5895
SA3	without management measures	willow–poplar floodplain forest	2020	Carabidae	Poecilus versicolor	13.2	2.9	4.6	92.1527
SA3	without management measures	willow–poplar floodplain forest	2020	Carabidae	Poecilus versicolor	12	2.6	4.4	71.8432
SA3	without management measures	willow–poplar floodplain forest	2020	Carabidae	Poecilus versicolor	13.7	3	4.8	103.243
SA3	without management measures	willow–poplar floodplain forest	2020	Carabidae	Poecilus versicolor	11.6	3.4	4.5	92.8812
SA3	without management measures	willow–poplar floodplain forest	2020	Carabidae	Poecilus versicolor	13.2	3	4.8	99.4752
SA3	without management measures	willow–poplar floodplain forest	2020	Carabidae	Pterostichus nigrita	12.5	2.9	3.9	73.9862
SA3	without management measures	willow–poplar floodplain forest	2020	Carabidae	Pterostichus nigrita	11.2	2	4	46.8907
SA3	without management measures	willow–poplar floodplain forest	2020	Carabidae	Anchomenus dorsalis	6.5	1.2	2.2	8.9804
SA3	without management measures	willow–poplar floodplain forest	2020	Carabidae	Anchomenus dorsalis	7.2	1.3	2.8	13.7155
SA3	without management measures	willow–poplar floodplain forest	2020	Carabidae	Anchomenus dorsalis	6.5	1.2	2.3	9.3886
SA3	without management measures	willow–poplar floodplain forest	2020	Carabidae	Anchomenus dorsalis	6.5	1.3	2.6	11.4976
SA3	without management measures	willow–poplar floodplain forest	2020	Carabidae	Anchomenus dorsalis	7	1.7	2.6	16.1919
SA3	without management measures	willow–poplar floodplain forest	2020	Carabidae	Anchomenus dorsalis	6.9	1.4	2.9	14.6607
SA3	without management measures	willow–poplar floodplain forest	2020	Carabidae	Anchomenus dorsalis	7	1.3	2.5	11.9058
SA3	without management measures	willow–poplar floodplain forest	2020	Carabidae	Anchomenus dorsalis	6.3	1.1	2.1	7.61607
SA3	without management measures	willow–poplar floodplain forest	2020	Carabidae	Anchomenus dorsalis	6.9	1.4	2.6	13.144
SA3	without management measures	willow–poplar floodplain forest	2020	Carabidae	Anchomenus dorsalis	6.6	1.1	2.3	8.73862
SA3	without management measures	willow–poplar floodplain forest	2020	Carabidae	Anchomenus dorsalis	5.9	1.2	2.4	8.89248
SA3	without management measures	willow–poplar floodplain forest	2020	Carabidae	Anchomenus dorsalis	6.2	1.1	2	7.13827
SA3	without management measures	willow–poplar floodplain forest	2020	Carabidae	Anchomenus dorsalis	6.6	1.4	2.4	11.6054
SA3	without management measures	willow–poplar floodplain forest	2020	Carabidae	Anchomenus dorsalis	6.1	1	2	6.38467
SA3	without management measures	willow–poplar floodplain forest	2020	Carabidae	Anchomenus dorsalis	6.2	1.4	2.4	10.9021
SA3	without management measures	willow–poplar floodplain forest	2020	Carabidae	Anchomenus dorsalis	6	1.1	2.5	8.635
SA3	without management measures	willow–poplar floodplain forest	2020	Carabidae	Anchomenus dorsalis	6	1.1	2.1	7.2534
SA3	without management measures	willow–poplar floodplain forest	2020	Carabidae	Anchomenus dorsalis	5.9	1.1	2.5	8.49108
SA3	without management measures	willow–poplar floodplain forest	2020	Carabidae	Anchomenus dorsalis	6	1.1	2	6.908
SA3	without management measures	willow–poplar floodplain forest	2020	Carabidae	Anchomenus dorsalis	6.5	1.2	2.8	11.4296
SA3	without management measures	willow–poplar floodplain forest	2020	Carabidae	Anchomenus dorsalis	6.8	1.3	2	9.25253
SA3	without management measures	willow–poplar floodplain forest	2020	Carabidae	Anchomenus dorsalis	6.4	1.2	2.5	10.048
SA3	without management measures	willow–poplar floodplain forest	2020	Carabidae	Anchomenus dorsalis	6.4	1.2	2.3	9.24416
SA3	without management measures	willow–poplar floodplain forest	2020	Carabidae	Anchomenus dorsalis	6.3	1.2	2.3	9.09972
SA6	with management measures	Pannonian poplar forest	2020	Carabidae	Brachinus crepitans	5.4	1	2.1	5.9346
SA6	with management measures	Pannonian poplar forest	2020	Carabidae	Anchomenus dorsalis	6.2	1.4	2.4	10.9021
SA6	with management measures	Pannonian poplar forest	2020	Carabidae	Anchomenus dorsalis	6.4	1.4	2.6	12.1916
SA6	with management measures	Pannonian poplar forest	2020	Carabidae	Anchomenus dorsalis	6.3	1.2	2.1	8.30844
SA6	with management measures	Pannonian poplar forest	2020	Carabidae	Anchomenus dorsalis	6	1.6	2.3	11.5552
SA6	with management measures	Pannonian poplar forest	2020	Carabidae	Anchomenus dorsalis	7.4	1.5	2.5	14.5225
SA6	with management measures	Pannonian poplar forest	2020	Carabidae	Anchomenus dorsalis	7.3	1.7	2.3	14.9375
SA6	with management measures	Pannonian poplar forest	2020	Carabidae	Anchomenus dorsalis	6.9	1.6	2	11.5552
SA6	with management measures	Pannonian poplar forest	2020	Carabidae	Anchomenus dorsalis	6.8	1.9	2.3	15.5514
SA6	with management measures	Pannonian poplar forest	2020	Carabidae	Anchomenus dorsalis	6	1.2	2.1	7.9128
SA6	with management measures	Pannonian poplar forest	2020	Carabidae	Anchomenus dorsalis	6.7	1.1	2	7.71393
SA6	with management measures	Pannonian poplar forest	2020	Carabidae	Anchomenus dorsalis	6.3	1.4	2.7	12.4627
SA6	with management measures	Pannonian poplar forest	2020	Carabidae	Anchomenus dorsalis	7.5	1.7	2.2	14.6795
SA6	with management measures	Pannonian poplar forest	2020	Carabidae	Anchomenus dorsalis	7.2	1.2	2.6	11.7562
SA6	with management measures	Pannonian poplar forest	2020	Carabidae	Anchomenus dorsalis	5.8	1.4	2.1	8.92388
SA6	with management measures	Pannonian poplar forest	2020	Carabidae	Anchomenus dorsalis	7.5	1.9	2.5	18.6437
SA6	with management measures	Pannonian poplar forest	2020	Carabidae	Anchomenus dorsalis	6.7	1.2	2.3	9.67748
SA6	with management measures	Pannonian poplar forest	2020	Carabidae	Anchomenus dorsalis	6.3	1.4	2	9.2316
SA6	with management measures	Pannonian poplar forest	2020	Carabidae	Anchomenus dorsalis	5.7	1.2	2.2	7.87512
SA6	with management measures	Pannonian poplar forest	2020	Carabidae	Anchomenus dorsalis	6.8	1.5	2.8	14.9464
SA6	with management measures	Pannonian poplar forest	2020	Carabidae	Nebria brevicollis	11.2	2.4	4.6	64.7091
SA6	with management measures	Pannonian poplar forest	2020	Carabidae	Nebria brevicollis	12.5	2.8	4	73.2667
SA6	with management measures	Pannonian poplar forest	2020	Carabidae	Platyderus rufus	6	1.4	2.6	11.4296
SA6	with management measures	Pannonian poplar forest	2020	Carabidae	Platyderus rufus	6	1.4	2.7	11.8692
SA6	with management measures	Pannonian poplar forest	2020	Carabidae	Notiophilus biguttatus	5.5	1.2	1.8	6.2172
SA6	with management measures	Pannonian poplar forest	2020	Carabidae	Elaphrus aureus	4	0.9	1.7	3.2028
SA6	with management measures	Pannonian poplar forest	2020	Carabidae	Harpalus rubripes	6.9	1.7	2.8	17.1884
SA6	with management measures	Pannonian poplar forest	2020	Carabidae	Amara saphyrea	8.3	2	3.8	33.0119
SA6	with management measures	Pannonian poplar forest	2020	Carabidae	Amara familiaris	6.2	1.5	2.8	13.6276
SA6	with management measures	Pannonian poplar forest	2020	Carabidae	Amara familiaris	6.2	1.5	2.9	14.1143
SA6	with management measures	Pannonian poplar forest	2020	Carabidae	Amara familiaris	5.7	1.3	2.7	10.4703
SA6	with management measures	Pannonian poplar forest	2020	Carabidae	Amara familiaris	6.3	2	2.8	18.4632
SA6	with management measures	Pannonian poplar forest	2020	Carabidae	Amara familiaris	6.3	1.8	2.9	17.2103
SA6	with management measures	Pannonian poplar forest	2020	Carabidae	Harpalus tardus	9.1	2.7	3.8	48.8615
SA6	with management measures	Pannonian poplar forest	2020	Carabidae	Harpalus tardus	9.9	2.8	3.8	55.1258
SA6	with management measures	Pannonian poplar forest	2020	Carabidae	Harpalus tardus	10.3	2.6	3.8	53.2565
SA6	with management measures	Pannonian poplar forest	2020	Carabidae	Harpalus tardus	11	2.9	4.1	68.4468
SA6	with management measures	Pannonian poplar forest	2020	Carabidae	Harpalus tardus	9.8	2.5	3.6	46.158
SA6	with management measures	Pannonian poplar forest	2020	Carabidae	Harpalus tardus	10.6	3.9	4.4	95.1922
SA6	with management measures	Pannonian poplar forest	2020	Carabidae	Harpalus tardus	10.3	1.9	3.6	36.8699
SA6	with management measures	Pannonian poplar forest	2020	Carabidae	Harpalus tardus	9.3	1.9	3.1	28.6666
SA6	with management measures	Pannonian poplar forest	2020	Carabidae	Harpalus tardus	1.6	2.4	4	8.0384
SA6	with management measures	Pannonian poplar forest	2020	Carabidae	Harpalus tardus	9.4	2.7	3.9	51.8006
SA6	with management measures	Pannonian poplar forest	2020	Carabidae	Harpalus tardus	9.5	2.8	3.1	43.1541
SA6	with management measures	Pannonian poplar forest	2020	Carabidae	Harpalus tardus	9.5	2.3	3.8	43.4524
SA2	without management measures	willow–poplar floodplain forest	2020	Carabidae	Carabus granulatus	18	4.1	7.2	278.078
SA3	without management measures	willow–poplar floodplain forest	2020	Carabidae	Platynus assimilis	11	2.7	4.5	69.9435
SA2	without management measures	willow–poplar floodplain forest	2020	Carabidae	Harpalus tardus	9.6	2	4	40.192
SA2	without management measures	willow–poplar floodplain forest	2020	Carabidae	Harpalus tardus	9.8	2.8	4.3	61.7491
SA2	without management measures	willow–poplar floodplain forest	2020	Carabidae	Harpalus tardus	10.6	2.7	4	59.9112
SA2	without management measures	willow–poplar floodplain forest	2020	Carabidae	Anchomenus dorsalis	6.1	1.5	2.3	11.0135
SA2	without management measures	willow–poplar floodplain forest	2020	Carabidae	Platyderus rufus	6	1.1	2.3	7.9442
SA2	without management measures	willow–poplar floodplain forest	2020	Carabidae	Platyderus rufus	6	1.2	2.3	8.6664
SA2	without management measures	willow–poplar floodplain forest	2020	Carabidae	Platyderus rufus	6.5	1.3	2.6	11.4976
SA2	without management measures	willow–poplar floodplain forest	2020	Carabidae	Platyderus rufus	6.3	1.1	2.4	8.70408
SA2	without management measures	willow–poplar floodplain forest	2020	Carabidae	Platyderus rufus	6.1	1.4	2.3	10.2793
SA2	without management measures	willow–poplar floodplain forest	2020	Carabidae	Platyderus rufus	5.3	1	2	5.54733
SA2	without management measures	willow–poplar floodplain forest	2020	Carabidae	Platyderus rufus	5.6	1.4	2.2	9.02645
SA2	without management measures	willow–poplar floodplain forest	2020	Carabidae	Platyderus rufus	6	1.2	2.2	8.2896
SA2	without management measures	willow–poplar floodplain forest	2020	Carabidae	Platyderus rufus	6.5	1.3	2.3	10.171
SA2	without management measures	willow–poplar floodplain forest	2020	Carabidae	Platyderus rufus	6.8	1.4	2.5	12.4553
SA9	with management measures	Reed communities of wetlands	2020	Carabidae	Carabus granulatus	19	3.5	6.3	219.251
SA9	with management measures	Reed communities of wetlands	2020	Carabidae	Elaphrus aureus	4.2	1	1.6	3.5168
SA9	with management measures	Reed communities of wetlands	2020	Carabidae	Elaphrus aureus	4.2	0.9	1.3	2.57166
SA9	with management measures	Reed communities of wetlands	2020	Carabidae	Elaphrus aureus	4.4	0.9	1.7	3.52308
SA9	with management measures	Reed communities of wetlands	2020	Carabidae	Elaphrus aureus	3.9	0.8	1.7	2.77576
SA9	with management measures	Reed communities of wetlands	2020	Carabidae	Elaphrus aureus	5	1	1.9	4.97167
SA9	with management measures	Reed communities of wetlands	2020	Carabidae	Elaphrus aureus	4.8	0.8	1.2	2.41152
SA9	with management measures	Reed communities of wetlands	2020	Carabidae	Elaphrus aureus	4.2	0.9	1.5	2.9673
SA9	with management measures	Reed communities of wetlands	2020	Carabidae	Notiophilus biguttatus	3.3	0.6	1.5	1.5543
SA9	with management measures	Reed communities of wetlands	2020	Carabidae	Notiophilus biguttatus	3.3	0.7	1.4	1.69246
SA9	with management measures	Reed communities of wetlands	2020	Carabidae	Notiophilus biguttatus	4	0.6	1.2	1.5072
SA9	with management measures	Reed communities of wetlands	2020	Carabidae	Notiophilus biguttatus	3.6	0.8	1.4	2.11008
SA9	with management measures	Reed communities of wetlands	2020	Carabidae	Notiophilus biguttatus	3	0.6	1.5	1.413
SA9	with management measures	Reed communities of wetlands	2020	Carabidae	Notiophilus biguttatus	4.3	0.8	1.3	2.34035
SA9	with management measures	Reed communities of wetlands	2020	Carabidae	Chlaenius vestitus	9.7	2	3.9	39.5954
SA9	with management measures	Reed communities of wetlands	2020	Carabidae	Carabus granulatus	18	3.5	6.5	214.305
SA9	with management measures	Reed communities of wetlands	2020	Carabidae	Carabus granulatus	19.5	5.1	7.4	385.137
SA9	with management measures	Reed communities of wetlands	2020	Carabidae	Carabus granulatus	18.1	4.4	7.3	304.251
SA9	with management measures	Reed communities of wetlands	2020	Carabidae	Carabus granulatus	18.6	4.2	7	286.18
SA9	with management measures	Reed communities of wetlands	2020	Carabidae	Anchomenus dorsalis	6.4	1.4	2.6	12.1916
SA1	without management measures	willow–poplar floodplain forest	2020	Carabidae	Carabus granulatus	19.5	5.1	7.2	374.728
SA1	without management measures	willow–poplar floodplain forest	2020	Carabidae	Pterostichus niger	11.5	3.9	5.6	131.44
SA1	without management measures	willow–poplar floodplain forest	2020	Carabidae	Nebria brevicollis	10.6	2.8	4.6	71.4497
SA1	without management measures	willow–poplar floodplain forest	2020	Carabidae	Nebria brevicollis	12.1	2.6	4.7	77.3811
SA1	without management measures	willow–poplar floodplain forest	2020	Carabidae	Amara saphyrea	8.1	2	3.6	30.5208
SA1	without management measures	willow–poplar floodplain forest	2020	Carabidae	Notiophilus biguttatus	4.5	1	1.8	4.239
SA1	without management measures	willow–poplar floodplain forest	2020	Carabidae	Amara familiaris	6.2	1.6	2.6	13.4978
SA1	without management measures	willow–poplar floodplain forest	2020	Carabidae	Amara familiaris	5.8	1.5	2.6	11.8378
SA1	without management measures	willow–poplar floodplain forest	2020	Carabidae	Amara familiaris	5.3	1.5	2.4	9.9852
SA1	without management measures	willow–poplar floodplain forest	2020	Carabidae	Amara familiaris	5.6	1.6	2.4	11.2538
SA1	without management measures	willow–poplar floodplain forest	2020	Carabidae	Amara familiaris	6	1.4	2.5	10.99
SA2	without management measures	willow–poplar floodplain forest	2020	Carabidae	Carabus granulatus	19.7	4.4	6.4	290.32
SA2	without management measures	willow–poplar floodplain forest	2020	Carabidae	Carabus granulatus	21.4	5.2	7.8	454.245
SA2	without management measures	willow–poplar floodplain forest	2020	Carabidae	Carabus granulatus	20	4.2	6.8	298.928
SA2	without management measures	willow–poplar floodplain forest	2020	Carabidae	Nebria brevicollis	11.6	2.7	4.3	70.4804
SA2	without management measures	willow–poplar floodplain forest	2020	Carabidae	Nebria brevicollis	11.5	2.7	4.6	74.7477
SA2	without management measures	willow–poplar floodplain forest	2020	Carabidae	Anchomenus dorsalis	7	1.3	2.5	11.9058
SA2	without management measures	willow–poplar floodplain forest	2020	Carabidae	Harpalus rubripes	7.7	1.8	3	21.7602
SA2	without management measures	willow–poplar floodplain forest	2020	Carabidae	Harpalus rubripes	8.5	2.1	2.8	26.1562
SA2	without management measures	willow–poplar floodplain forest	2020	Carabidae	Amara aenea	5.5	1.5	2.7	11.6573
SA11	with management measures	poplar nursery	2020	Carabidae	Drypta dentata	7.2	1.8	2.3	15.5995
SA11	with management measures	poplar nursery	2020	Carabidae	Drypta dentata	8	1.7	2.9	20.6403
SA11	with management measures	poplar nursery	2020	Carabidae	Anchomenus dorsalis	7	2	2.2	16.1187
SA11	with management measures	poplar nursery	2020	Carabidae	Pterostichus niger	17	3.2	5.5	156.581
SA11	with management measures	poplar nursery	2020	Carabidae	Nebria brevicollis	11.9	2.3	4.6	65.8887
SA11	with management measures	poplar nursery	2020	Carabidae	Nebria brevicollis	12.8	2	4.6	61.6277
SA11	with management measures	poplar nursery	2020	Carabidae	Poecilus versicolor	10	2.6	3.9	53.066
SA11	with management measures	poplar nursery	2020	Carabidae	Poecilus versicolor	10	2.3	3.6	43.332
SA9	with management measures	Reed communities of wetlands	2021	Carabidae	Nebria brevicollis	14.0601	1.9	6.1	85.2806
SA11	with management measures	poplar nursery	2020	Carabidae	Harpalus rubripes	7.5	1.6	2.8	17.584
SA11	with management measures	poplar nursery	2020	Carabidae	Harpalus rubripes	8.6	1.6	2.9	20.8831
SA11	with management measures	poplar nursery	2020	Carabidae	Harpalus rubripes	7.4	2	2.8	21.6869
SA11	with management measures	poplar nursery	2020	Carabidae	Harpalus rubripes	8.6	1.9	3.1	26.5089
SA11	with management measures	poplar nursery	2020	Carabidae	Harpalus rubripes	7.6	1.6	2.9	18.4548
SA11	with management measures	poplar nursery	2020	Carabidae	Harpalus rubripes	8.3	1.6	3.2	22.2396
SA11	with management measures	poplar nursery	2020	Carabidae	Harpalus rubripes	8.6	2	2.9	26.1039
SA11	with management measures	poplar nursery	2020	Carabidae	Harpalus rubripes	7.9	1.8	2.9	21.5812
SA11	with management measures	poplar nursery	2020	Carabidae	Harpalus rubripes	8.4	1.7	2.9	21.6723
SA11	with management measures	poplar nursery	2020	Carabidae	Harpalus rubripes	7.2	1.7	2.7	17.2951
SA11	with management measures	poplar nursery	2020	Carabidae	Harpalus rubripes	7.9	1.9	2.6	20.4236
SA11	with management measures	poplar nursery	2020	Carabidae	Harpalus rubripes	7.8	1.9	2.9	22.4918
SA11	with management measures	poplar nursery	2020	Carabidae	Harpalus rubripes	6.8	1.9	2.6	17.5798
SA11	with management measures	poplar nursery	2020	Carabidae	Harpalus rubripes	7.2	1.5	2.7	15.2604
SA11	with management measures	poplar nursery	2020	Carabidae	Amara familiaris	6.4	1.5	2.7	13.5648
SA11	with management measures	poplar nursery	2020	Carabidae	Harpalus tardus	9.3	2.3	3.8	42.5376
SA11	with management measures	poplar nursery	2020	Carabidae	Harpalus tardus	9.9	2.4	3.3	41.0335
SA3	without management measures	willow–poplar floodplain forest	2020	Carabidae	Platynus assimilis	12.1	2.5	4.4	69.6557
SA3	without management measures	willow–poplar floodplain forest	2020	Carabidae	Platynus assimilis	11.2	2.7	4.4	69.6326
SA3	without management measures	willow–poplar floodplain forest	2020	Carabidae	Platynus assimilis	11.5	2.5	4.6	69.2108
SA3	without management measures	willow–poplar floodplain forest	2020	Carabidae	Platynus assimilis	11	3	4	69.08
SA3	without management measures	willow–poplar floodplain forest	2020	Carabidae	Platynus assimilis	12.4	2.4	4.4	68.5274
SA3	without management measures	willow–poplar floodplain forest	2020	Carabidae	Platynus assimilis	11	2.7	4.4	68.3892
SA3	without management measures	willow–poplar floodplain forest	2020	Carabidae	Platynus assimilis	10.7	2.9	4.2	68.2039
SA3	without management measures	willow–poplar floodplain forest	2020	Carabidae	Platynus assimilis	11.8	2.4	4.6	68.1757
SA3	without management measures	willow–poplar floodplain forest	2020	Carabidae	Platynus assimilis	11.2	2.7	4.3	68.0501
SA3	without management measures	willow–poplar floodplain forest	2020	Carabidae	Platynus assimilis	12	2.7	4	67.824
SA3	without management measures	willow–poplar floodplain forest	2020	Carabidae	Platynus assimilis	12	2.4	4.5	67.824
SA3	without management measures	willow–poplar floodplain forest	2020	Carabidae	Platynus assimilis	11.7	2.7	4.1	67.7816
SA3	without management measures	willow–poplar floodplain forest	2020	Carabidae	Platynus assimilis	11.7	2.7	4.1	67.7816
SA3	without management measures	willow–poplar floodplain forest	2020	Carabidae	Platynus assimilis	11.3	2.6	4.4	67.6523
SA3	without management measures	willow–poplar floodplain forest	2020	Carabidae	Platynus assimilis	11.7	2.4	4.6	67.5979
SA3	without management measures	willow–poplar floodplain forest	2020	Carabidae	Platynus assimilis	11.7	2.3	4.8	67.5979
SA3	without management measures	willow–poplar floodplain forest	2020	Carabidae	Platynus assimilis	10.7	2.8	4.3	67.42
SA3	without management measures	willow–poplar floodplain forest	2020	Carabidae	Platynus assimilis	11	2.6	4.5	67.353
SA5	with management measures	ash–alder floodplain forests	2020	Carabidae	Carabus ullrichi	31.6	7.4	9.4	1150.34
SA9	with management measures	Reed communities of wetlands	2021	Carabidae	Nebria brevicollis	13.2602	2.06	5.9	84.3427
SA5	with management measures	ash–alder floodplain forests	2020	Carabidae	Brachinus crepitans	5.3	1	2	5.54733
SA5	with management measures	ash–alder floodplain forests	2020	Carabidae	Amara saphyrea	8.6	2	3.5	31.5047
SA5	with management measures	ash–alder floodplain forests	2020	Carabidae	Amara saphyrea	9.4	2.6	4	51.1611
SA5	with management measures	ash–alder floodplain forests	2020	Carabidae	Amara saphyrea	8.5	2.4	4	42.704
SA5	with management measures	ash–alder floodplain forests	2020	Carabidae	Anchomenus dorsalis	6.9	1.5	2.7	14.6246
SA5	with management measures	ash–alder floodplain forests	2020	Carabidae	Anchomenus dorsalis	6.7	1.6	2.4	13.4643
SA5	with management measures	ash–alder floodplain forests	2020	Carabidae	Anchomenus dorsalis	6	1.2	2.3	8.6664
SA5	with management measures	ash–alder floodplain forests	2020	Carabidae	Anchomenus dorsalis	6.6	1.5	2.4	12.4344
SA5	with management measures	ash–alder floodplain forests	2020	Carabidae	Anchomenus dorsalis	7.4	1.4	2.5	13.5543
SA5	with management measures	ash–alder floodplain forests	2020	Carabidae	Anchomenus dorsalis	7.4	1.6	2.3	14.2514
SA5	with management measures	ash–alder floodplain forests	2020	Carabidae	Anchomenus dorsalis	7.8	1.6	2.6	16.9811
SA5	with management measures	ash–alder floodplain forests	2020	Carabidae	Anchomenus dorsalis	7	1.7	2.3	14.3236
SA5	with management measures	ash–alder floodplain forests	2020	Carabidae	Anchomenus dorsalis	7	1.2	2	8.792
SA5	with management measures	ash–alder floodplain forests	2020	Carabidae	Anchomenus dorsalis	7	1.6	2.1	12.3088
SA5	with management measures	ash–alder floodplain forests	2020	Carabidae	Anchomenus dorsalis	7	1.7	2.5	15.5692
SA5	with management measures	ash–alder floodplain forests	2020	Carabidae	Anchomenus dorsalis	7	1.6	2.3	13.4811
SA5	with management measures	ash–alder floodplain forests	2020	Carabidae	Anchomenus dorsalis	6.5	1.4	2.4	11.4296
SA5	with management measures	ash–alder floodplain forests	2020	Carabidae	Anchomenus dorsalis	6.9	1.4	2	10.1108
SA5	with management measures	ash–alder floodplain forests	2020	Carabidae	Anchomenus dorsalis	6.9	1.6	2.6	15.0218
SA5	with management measures	ash–alder floodplain forests	2020	Carabidae	Anchomenus dorsalis	6.7	1	2.5	8.76583
SA5	with management measures	ash–alder floodplain forests	2020	Carabidae	Anchomenus dorsalis	6.6	1.1	2	7.5988
SA5	with management measures	ash–alder floodplain forests	2020	Carabidae	Anchomenus dorsalis	6.5	1.4	2	9.52467
SA5	with management measures	ash–alder floodplain forests	2020	Carabidae	Anchomenus dorsalis	7	1.5	2	10.99
SA6	with management measures	Pannonian poplar forest	2020	Carabidae	Anchomenus dorsalis	6.2	1.3	2	8.43613
SA15	with management measures	pasture	2020	Carabidae	Anchomenus dorsalis	6.4	1.4	2.3	10.7849
SA15	with management measures	pasture	2020	Carabidae	Drypta dentata	9.4	1.3	2.7	17.2669
SA15	with management measures	pasture	2020	Carabidae	Drypta dentata	8	1.5	2.4	15.072
SA15	with management measures	pasture	2020	Carabidae	Poecilus cupreus	11	2.5	3.8	54.6883
SA15	with management measures	pasture	2020	Carabidae	Ophonus azureus	9	2.7	3.3	41.9661
SA15	with management measures	pasture	2020	Carabidae	Harpalus affinis	9.9	2.3	2.9	34.5573
SA15	with management measures	pasture	2020	Carabidae	Amara aenea	8.5	1.9	3.2	27.0459
SA1	without management measures	willow–poplar floodplain forest	2021	Carabidae	Carabus granulatus	25.7	11.6	5.5	858.089
SA3	without management measures	willow–poplar floodplain forest	2020	Carabidae	Platynus assimilis	11.9	2.7	4	67.2588
SA3	without management measures	willow–poplar floodplain forest	2020	Carabidae	Platynus assimilis	11.9	2.4	4.5	67.2588
SA1	without management measures	willow–poplar floodplain forest	2021	Carabidae	Carabus granulatus	21.6	7.41	4.72	395.36
SA1	without management measures	willow–poplar floodplain forest	2021	Carabidae	Carabus granulatus	19.01	7.35	2.83	206.935
SA3	without management measures	willow–poplar floodplain forest	2020	Carabidae	Platynus assimilis	11.9	2.7	4	67.2588
SA9	with management measures	Reed communities of wetlands	2020	Carabidae	Amara aenea	5.8	1.3	2.6	10.2594
SA9	with management measures	Reed communities of wetlands	2020	Carabidae	Amara aenea	5.9	1.5	2.6	12.0419
SA6	with management measures	Pannonian poplar forest	2020	Carabidae	Amara saphyrea	8.5	2.1	3.9	36.4318
SA6	with management measures	Pannonian poplar forest	2020	Carabidae	Anchomenus dorsalis	6	1.3	1.8	7.3476
SA6	with management measures	Pannonian poplar forest	2020	Carabidae	Notiophilus biguttatus	4.5	0.9	1.9	4.02705
SA6	with management measures	Pannonian poplar forest	2020	Carabidae	Platyderus rufus	5.7	1	2	5.966
SA6	with management measures	Pannonian poplar forest	2020	Carabidae	Amara aenea	5.6	1.3	2.6	9.90565
SA6	with management measures	Pannonian poplar forest	2020	Carabidae	Amara aenea	5.9	1.6	2.6	12.8447
SA6	with management measures	Pannonian poplar forest	2020	Carabidae	Amara aenea	5.7	1.5	2.5	11.1862
SA6	with management measures	Pannonian poplar forest	2020	Carabidae	Elaphrus aureus	4.6	0.9	1.5	3.2499
SA6	with management measures	Pannonian poplar forest	2020	Carabidae	Elaphrus aureus	4.4	0.9	1.4	2.90136
SA6	with management measures	Pannonian poplar forest	2020	Carabidae	Elaphrus aureus	4.5	0.9	1.3	2.75535
SA6	with management measures	Pannonian poplar forest	2020	Carabidae	Elaphrus aureus	4.1	0.9	1.3	2.51043
SA6	with management measures	Pannonian poplar forest	2020	Carabidae	Elaphrus aureus	3.9	0.9	1.5	2.75535
SA4	without management measures	pasture	2020	Carabidae	Platyderus rufus	5.8	1.3	2.6	10.2594
SA4	without management measures	pasture	2020	Carabidae	Anchomenus dorsalis	7	1.6	2.5	14.6533
SA4	without management measures	pasture	2020	Carabidae	Poecilus cupreus	9.1	2	3.7	35.2413
SA4	without management measures	pasture	2020	Carabidae	Harpalus rubripes	7.2	1.4	2.7	14.243
SA4	without management measures	pasture	2020	Carabidae	Harpalus tardus	8.2	2	3.3	28.3228
SA4	without management measures	pasture	2020	Carabidae	Amara aenea	5.5	1.4	2.4	9.6712
SA4	without management measures	pasture	2020	Carabidae	Amara aenea	5.7	1.2	2.6	9.30696
SA4	without management measures	pasture	2020	Carabidae	Amara aenea	5.5	1.5	2.6	11.2255
SA3	without management measures	willow–poplar floodplain forest	2020	Carabidae	Platynus assimilis	11.4	2.5	4.5	67.1175
SA3	without management measures	willow–poplar floodplain forest	2020	Carabidae	Platynus assimilis	11.2	2.7	4.2	66.4675
SA3	without management measures	willow–poplar floodplain forest	2020	Carabidae	Platynus assimilis	11.6	2.6	4.2	66.2917
SA3	without management measures	willow–poplar floodplain forest	2020	Carabidae	Platynus assimilis	11.4	2.4	4.6	65.8646
SA3	without management measures	willow–poplar floodplain forest	2020	Carabidae	Platynus assimilis	11.4	2.5	4.4	65.626
SA3	without management measures	willow–poplar floodplain forest	2020	Carabidae	Platynus assimilis	12.1	2.3	4.5	65.5396
SA3	without management measures	willow–poplar floodplain forest	2020	Carabidae	Platynus assimilis	12.1	2.2	4.7	65.4763
SA3	without management measures	willow–poplar floodplain forest	2020	Carabidae	Platynus assimilis	11.8	2.4	4.4	65.2115
SA3	without management measures	willow–poplar floodplain forest	2020	Carabidae	Platynus assimilis	12	2.3	4.5	64.998
SA3	without management measures	willow–poplar floodplain forest	2020	Carabidae	Platynus assimilis	10	3.1	4	64.8933
SA3	without management measures	willow–poplar floodplain forest	2020	Carabidae	Platynus assimilis	11	2.5	4.5	64.7625
SA3	without management measures	willow–poplar floodplain forest	2020	Carabidae	Platynus assimilis	11.2	2.4	4.6	64.7091
SA3	without management measures	willow–poplar floodplain forest	2020	Carabidae	Platynus assimilis	11	2.8	4	64.4747
SA3	without management measures	willow–poplar floodplain forest	2020	Carabidae	Platynus assimilis	13.1	2	4.7	64.4433
SA3	without management measures	willow–poplar floodplain forest	2020	Carabidae	Platynus assimilis	10	2.9	4.2	63.742
SA3	without management measures	willow–poplar floodplain forest	2020	Carabidae	Platynus assimilis	11.7	2.6	4	63.6792
SA3	without management measures	willow–poplar floodplain forest	2020	Carabidae	Platynus assimilis	11.7	2.6	4	63.6792
SA3	without management measures	willow–poplar floodplain forest	2020	Carabidae	Platynus assimilis	11	2.5	4.4	63.3233
SA3	without management measures	willow–poplar floodplain forest	2020	Carabidae	Platynus assimilis	11.8	2.5	4.1	63.2972
SA3	without management measures	willow–poplar floodplain forest	2020	Carabidae	Platynus assimilis	11.5	2.5	4.2	63.1925
SA3	without management measures	willow–poplar floodplain forest	2020	Carabidae	Platynus assimilis	11.3	2.6	4.1	63.0397
SA3	without management measures	willow–poplar floodplain forest	2020	Carabidae	Platynus assimilis	11.2	2.5	4.3	63.0093
SA3	without management measures	willow–poplar floodplain forest	2020	Carabidae	Platynus assimilis	10	3	4	62.8
SA3	without management measures	willow–poplar floodplain forest	2020	Carabidae	Platynus assimilis	10	3	4	62.8
SA3	without management measures	willow–poplar floodplain forest	2020	Carabidae	Platynus assimilis	11.1	2.4	4.5	62.7372
SA3	without management measures	willow–poplar floodplain forest	2020	Carabidae	Platynus assimilis	11.5	2.6	4	62.5907
SA3	without management measures	willow–poplar floodplain forest	2020	Carabidae	Platynus assimilis	11.5	2.6	4	62.5907
SA3	without management measures	willow–poplar floodplain forest	2020	Carabidae	Platynus assimilis	11.3	2.4	4.4	62.4483
SA3	without management measures	willow–poplar floodplain forest	2020	Carabidae	Platynus assimilis	11.9	2.5	4	62.2767
SA3	without management measures	willow–poplar floodplain forest	2020	Carabidae	Platynus assimilis	11	2.4	4.5	62.172
SA3	without management measures	willow–poplar floodplain forest	2020	Carabidae	Platynus assimilis	11	2.4	4.5	62.172
SA3	without management measures	willow–poplar floodplain forest	2020	Carabidae	Platynus assimilis	10.6	2.6	4.3	62.0192
SA3	without management measures	willow–poplar floodplain forest	2020	Carabidae	Platynus assimilis	11.2	2.3	4.6	62.0129
SA3	without management measures	willow–poplar floodplain forest	2020	Carabidae	Platynus assimilis	11.3	2.6	4	61.5021
SA3	without management measures	willow–poplar floodplain forest	2020	Carabidae	Platynus assimilis	11.3	2.6	4	61.5021
SA3	without management measures	willow–poplar floodplain forest	2020	Carabidae	Platynus assimilis	11.1	2.3	4.6	61.4592
SA3	without management measures	willow–poplar floodplain forest	2020	Carabidae	Platynus assimilis	11.1	2.3	4.6	61.4592
SA3	without management measures	willow–poplar floodplain forest	2020	Carabidae	Platynus assimilis	10.6	2.3	4.8	61.2426
SA3	without management measures	willow–poplar floodplain forest	2020	Carabidae	Platynus assimilis	11.4	2.5	4.1	61.1515
SA3	without management measures	willow–poplar floodplain forest	2020	Carabidae	Platynus assimilis	11.4	2.5	4.1	61.1515
SA3	without management measures	willow–poplar floodplain forest	2020	Carabidae	Platynus assimilis	10.8	2.7	4	61.0416
SA3	without management measures	willow–poplar floodplain forest	2020	Carabidae	Platynus assimilis	11.2	2.6	4	60.9579
SA3	without management measures	willow–poplar floodplain forest	2020	Carabidae	Platynus assimilis	11.2	2.6	4	60.9579
SA3	without management measures	willow–poplar floodplain forest	2020	Carabidae	Platynus assimilis	11	2.3	4.6	60.9055
SA3	without management measures	willow–poplar floodplain forest	2020	Carabidae	Platynus assimilis	11.5	2.4	4.2	60.6648
SA3	without management measures	willow–poplar floodplain forest	2020	Carabidae	Platynus assimilis	11.5	2.4	4.2	60.6648
SA3	without management measures	willow–poplar floodplain forest	2020	Carabidae	Platynus assimilis	11.5	2.4	4.2	60.6648
SA3	without management measures	willow–poplar floodplain forest	2020	Carabidae	Platynus assimilis	11.2	2.3	4.5	60.6648
SA3	without management measures	willow–poplar floodplain forest	2020	Carabidae	Platynus assimilis	11.2	2.3	4.5	60.6648
SA3	without management measures	willow–poplar floodplain forest	2020	Carabidae	Platynus assimilis	10.3	2.5	4.5	60.6412
SA3	without management measures	willow–poplar floodplain forest	2020	Carabidae	Platynus assimilis	11	2.7	3.9	60.6177
SA3	without management measures	willow–poplar floodplain forest	2020	Carabidae	Platynus assimilis	11.2	2.4	4.3	60.489
SA3	without management measures	willow–poplar floodplain forest	2020	Carabidae	Platynus assimilis	10.7	2.7	4	60.4764
SA3	without management measures	willow–poplar floodplain forest	2020	Carabidae	Platynus assimilis	10.7	2.5	4.3	60.1964
SA3	without management measures	willow–poplar floodplain forest	2020	Carabidae	Platynus assimilis	11.3	2.3	4.4	59.8463
SA3	without management measures	willow–poplar floodplain forest	2020	Carabidae	Platynus assimilis	11.3	2.3	4.4	59.8463
SA3	without management measures	willow–poplar floodplain forest	2020	Carabidae	Platynus assimilis	12	2.5	3.8	59.66
SA3	without management measures	willow–poplar floodplain forest	2020	Carabidae	Platynus assimilis	10.8	2.5	4.2	59.346
SA3	without management measures	willow–poplar floodplain forest	2020	Carabidae	Platynus assimilis	11.2	2.3	4.4	59.3167
SA3	without management measures	willow–poplar floodplain forest	2020	Carabidae	Platynus assimilis	11.4	2.2	4.5	59.0634
SA3	without management measures	willow–poplar floodplain forest	2020	Carabidae	Platynus assimilis	11.6	2.3	4.2	58.6426
SA3	without management measures	willow–poplar floodplain forest	2020	Carabidae	Platynus assimilis	10.9	2.5	4.1	58.4694
SA3	without management measures	willow–poplar floodplain forest	2020	Carabidae	Platynus assimilis	10.9	2.5	4.1	58.4694
SA3	without management measures	willow–poplar floodplain forest	2020	Carabidae	Platynus assimilis	11	2.2	4.6	58.2575
SA3	without management measures	willow–poplar floodplain forest	2020	Carabidae	Platynus assimilis	11.8	2.3	4.1	58.2334
SA3	without management measures	willow–poplar floodplain forest	2020	Carabidae	Platynus assimilis	11.3	2.4	4.1	58.1905
SA3	without management measures	willow–poplar floodplain forest	2020	Carabidae	Platynus assimilis	10.3	2.5	4.3	57.9461
SA3	without management measures	willow–poplar floodplain forest	2020	Carabidae	Platynus assimilis	10.8	2.5	4.1	57.933
SA3	without management measures	willow–poplar floodplain forest	2020	Carabidae	Platynus assimilis	12	2	4.6	57.776
SA3	without management measures	willow–poplar floodplain forest	2020	Carabidae	Platynus assimilis	10.5	2.5	4.2	57.6975
SA3	without management measures	willow–poplar floodplain forest	2020	Carabidae	Platynus assimilis	11.4	2.3	4.2	57.6316
SA3	without management measures	willow–poplar floodplain forest	2020	Carabidae	Platynus assimilis	11	2.5	4	57.5667
SA3	without management measures	willow–poplar floodplain forest	2020	Carabidae	Platynus assimilis	11	2.5	4	57.5667
SA3	without management measures	willow–poplar floodplain forest	2020	Carabidae	Platynus assimilis	11.1	2.2	4.5	57.5091
SA3	without management measures	willow–poplar floodplain forest	2020	Carabidae	Platynus assimilis	9.8	2.6	4.3	57.3385
SA3	without management measures	willow–poplar floodplain forest	2020	Carabidae	Platynus assimilis	10.8	2.3	4.4	57.1982
SA3	without management measures	willow–poplar floodplain forest	2020	Carabidae	Platynus assimilis	10.1	2.7	4	57.0852
SA3	without management measures	willow–poplar floodplain forest	2020	Carabidae	Platynus assimilis	10.9	2.5	4	57.0433
SA3	without management measures	willow–poplar floodplain forest	2020	Carabidae	Platynus assimilis	10.9	2.5	4	57.0433
SA3	without management measures	willow–poplar floodplain forest	2020	Carabidae	Platynus assimilis	10.9	2.5	4	57.0433
SA3	without management measures	willow–poplar floodplain forest	2020	Carabidae	Platynus assimilis	11	2.2	4.5	56.991
SA3	without management measures	willow–poplar floodplain forest	2020	Carabidae	Platynus assimilis	10.8	2.4	4.2	56.9722
SA3	without management measures	willow–poplar floodplain forest	2020	Carabidae	Platynus assimilis	11.8	2	4.6	56.8131
SA3	without management measures	willow–poplar floodplain forest	2020	Carabidae	Platynus assimilis	11.2	2.2	4.4	56.7377
SA3	without management measures	willow–poplar floodplain forest	2020	Carabidae	Platynus assimilis	11.2	2.2	4.4	56.7377
SA3	without management measures	willow–poplar floodplain forest	2020	Carabidae	Platynus assimilis	11.2	2.1	4.6	56.6205
SA3	without management measures	willow–poplar floodplain forest	2020	Carabidae	Platynus assimilis	10.3	2.5	4.2	56.5985
SA3	without management measures	willow–poplar floodplain forest	2020	Carabidae	Platynus assimilis	10	2.7	4	56.52
SA3	without management measures	willow–poplar floodplain forest	2020	Carabidae	Platynus assimilis	10.7	2.4	4.2	56.4446
SA3	without management measures	willow–poplar floodplain forest	2020	Carabidae	Platynus assimilis	10.9	2.3	4.3	56.4159
SA3	without management measures	willow–poplar floodplain forest	2020	Carabidae	Platynus assimilis	11.7	2	4.6	56.3316
SA3	without management measures	willow–poplar floodplain forest	2020	Carabidae	Platynus assimilis	10.5	2.5	4.1	56.3237
SA3	without management measures	willow–poplar floodplain forest	2020	Carabidae	Platynus assimilis	10.5	2.5	4.1	56.3237
SA3	without management measures	willow–poplar floodplain forest	2020	Carabidae	Platynus assimilis	11	2.5	3.9	56.1275
SA13	with management measures	alluvial meadow	2020	Carabidae	Carabus granulatus	23.8	5.5	8	548.035
SA13	with management measures	alluvial meadow	2020	Carabidae	Carabus granulatus	22.3	5.6	8.3	542.437
SA13	with management measures	alluvial meadow	2020	Carabidae	Carabus granulatus	18.8	4.3	7	296.144
SA13	with management measures	alluvial meadow	2020	Carabidae	Carabus granulatus	22.9	5.5	8	527.311
SA13	with management measures	alluvial meadow	2020	Carabidae	Carabus granulatus	19.2	4.7	6.9	325.857
SA13	with management measures	alluvial meadow	2020	Carabidae	Carabus granulatus	18.8	5.7	6.7	375.739
SA13	with management measures	alluvial meadow	2020	Carabidae	Carabus granulatus	21.4	5.5	7.1	437.334
SA13	with management measures	alluvial meadow	2020	Carabidae	Carabus granulatus	19.5	4.3	7.1	311.559
SA13	with management measures	alluvial meadow	2020	Carabidae	Carabus granulatus	18.6	5.3	7	361.131
SA13	with management measures	alluvial meadow	2020	Carabidae	Carabus granulatus	20	5.8	7	424.947
SA13	with management measures	alluvial meadow	2020	Carabidae	Carabus granulatus	19.8	4.8	7.2	358.111
SA13	with management measures	alluvial meadow	2020	Carabidae	Carabus granulatus	17.3	3.8	6.4	220.185
SA13	with management measures	alluvial meadow	2020	Carabidae	Carabus granulatus	21	4.7	7.2	371.902
SA13	with management measures	alluvial meadow	2020	Carabidae	Carabus granulatus	19.6	5	6.9	353.878
SA13	with management measures	alluvial meadow	2020	Carabidae	Carabus granulatus	20	5.4	7.4	418.248
SA13	with management measures	alluvial meadow	2020	Carabidae	Carabus granulatus	17.9	3.8	6	213.583
SA13	with management measures	alluvial meadow	2020	Carabidae	Carabus granulatus	17.4	4.6	6.7	280.647
SA13	with management measures	alluvial meadow	2020	Carabidae	Pterostichus niger	19	3.4	5.8	196.083
SA13	with management measures	alluvial meadow	2020	Carabidae	Pterostichus niger	17.3	3.2	5.3	153.55
SA13	with management measures	alluvial meadow	2020	Carabidae	Pterostichus niger	15.8	3	5.6	138.914
SA13	with management measures	alluvial meadow	2020	Carabidae	Pterostichus niger	16.3	3	5	127.955
SA13	with management measures	alluvial meadow	2020	Carabidae	Pseudoophonus rufipes	13.4	3.2	5	112.203
SA13	with management measures	alluvial meadow	2020	Carabidae	Pseudoophonus rufipes	13.7	3	4.6	98.9414
SA3	without management measures	willow–poplar floodplain forest	2020	Carabidae	Platynus assimilis	11	2.5	3.9	56.1275
SA13	with management measures	alluvial meadow	2020	Carabidae	Nebria brevicollis	11	2.5	4	57.5667
SA13	with management measures	alluvial meadow	2020	Carabidae	Nebria brevicollis	11.5	2.4	4.7	67.8868
SA13	with management measures	alluvial meadow	2020	Carabidae	Nebria brevicollis	11.3	2.2	4	52.0403
SA13	with management measures	alluvial meadow	2020	Carabidae	Anchomenus dorsalis	6.1	1	2	6.38467
SA13	with management measures	alluvial meadow	2020	Carabidae	Anchomenus dorsalis	6.2	1.4	2.4	10.9021
SA13	with management measures	alluvial meadow	2020	Carabidae	Anchomenus dorsalis	6.1	1.1	2.5	8.77892
SA13	with management measures	alluvial meadow	2020	Carabidae	Anchomenus dorsalis	6	1	2.1	6.594
SA13	with management measures	alluvial meadow	2020	Carabidae	Anchomenus dorsalis	6.6	1.2	2.2	9.11856
SA13	with management measures	alluvial meadow	2020	Carabidae	Anchomenus dorsalis	7.1	1.3	2.8	13.525
SA13	with management measures	alluvial meadow	2020	Carabidae	Anchomenus dorsalis	6.4	1.2	2.3	9.24416
SA13	with management measures	alluvial meadow	2020	Carabidae	Anchomenus dorsalis	6.6	1.3	2.6	11.6745
SA13	with management measures	alluvial meadow	2020	Carabidae	Anchomenus dorsalis	7	1.8	2.6	17.1444
SA13	with management measures	alluvial meadow	2020	Carabidae	Anchomenus dorsalis	6.9	1.3	2.9	13.6135
SA13	with management measures	alluvial meadow	2020	Carabidae	Anchomenus dorsalis	7	1.3	2.4	11.4296
SA13	with management measures	alluvial meadow	2020	Carabidae	Anchomenus dorsalis	6.8	1.3	2.9	13.4162
SA13	with management measures	alluvial meadow	2020	Carabidae	Brachinus crepitans	8.3	2	3	26.062
SA13	with management measures	alluvial meadow	2020	Carabidae	Brachinus crepitans	5.5	1.4	2.3	9.26823
SA13	with management measures	alluvial meadow	2020	Carabidae	Brachinus crepitans	5.3	1.5	2.5	10.4012
SA13	with management measures	alluvial meadow	2020	Carabidae	Brachinus crepitans	5.4	1.5	2.5	10.5975
SA13	with management measures	alluvial meadow	2020	Carabidae	Brachinus crepitans	5.5	1.4	2.6	10.4771
SA13	with management measures	alluvial meadow	2020	Carabidae	Brachinus crepitans	5.2	1.1	2.3	6.88497
SA13	with management measures	alluvial meadow	2020	Carabidae	Brachinus crepitans	5.6	2	3	17.584
SA13	with management measures	alluvial meadow	2020	Carabidae	Brachinus ganglbaueri	8	1.9	2.8	22.2731
SA13	with management measures	alluvial meadow	2020	Carabidae	Brachinus ganglbaueri	7	1.9	2.4	16.7048
SA13	with management measures	alluvial meadow	2020	Carabidae	Brachinus ganglbaueri	10	2.3	3.2	38.5173
SA13	with management measures	alluvial meadow	2020	Carabidae	Brachinus ganglbaueri	7.8	1.5	2.5	15.3075
SA13	with management measures	alluvial meadow	2020	Carabidae	Brachinus ganglbaueri	8.8	1.9	2.7	23.6254
SA13	with management measures	alluvial meadow	2020	Carabidae	Brachinus ganglbaueri	7.4	2	2.7	20.9124
SA13	with management measures	alluvial meadow	2020	Carabidae	Brachinus ganglbaueri	7.6	2.2	2.7	23.6254
SA13	with management measures	alluvial meadow	2020	Carabidae	Brachinus ganglbaueri	7	1.6	2.6	15.2395
SA13	with management measures	alluvial meadow	2020	Carabidae	Brachinus ganglbaueri	6.8	1.4	2.2	10.9607
SA13	with management measures	alluvial meadow	2020	Carabidae	Brachinus ganglbaueri	8.7	1.9	2.8	24.222
SA13	with management measures	alluvial meadow	2020	Carabidae	Brachinus ganglbaueri	8.2	1.9	2.6	21.1992
SA13	with management measures	alluvial meadow	2020	Carabidae	Brachinus ganglbaueri	8.6	2.2	2.8	27.7241
SA13	with management measures	alluvial meadow	2020	Carabidae	Chlaenius nigricornis	10.2	3.4	4	72.5968
SA13	with management measures	alluvial meadow	2020	Carabidae	Chlaenius nigricornis	9	2.6	4.3	52.6578
SA13	with management measures	alluvial meadow	2020	Carabidae	Chlaenius nigricornis	9	2.6	4.3	52.6578
SA1	without management measures	willow–poplar floodplain forest	2021	Carabidae	Carabus granulatus	21.84	8.17	2.7	252.126
SA1	without management measures	willow–poplar floodplain forest	2021	Carabidae	Carabus granulatus	23	8.16	4.99	490.114
SA2	without management measures	willow–poplar floodplain forest	2020	Carabidae	Carabus granulatus	19	6.6	4.5	295.317
SA15	with management measures	pasture	2021	Carabidae	Poecilus versicolor	12.96	2.18	4.5	66.5353
SA11	with management measures	poplar nursery	2020	Carabidae	Poecilus versicolor	10.2	2.8	3.9	58.291
SA11	with management measures	poplar nursery	2021	Carabidae	Poecilus versicolor	11.49	2.46	3.93	58.1334
SA13	with management measures	alluvial meadow	2020	Carabidae	Poecilus cupreus	13.1	3	4.7	96.6649
SA13	with management measures	alluvial meadow	2020	Carabidae	Poecilus cupreus	14.6	3	4.6	105.441
SA13	with management measures	alluvial meadow	2020	Carabidae	Poecilus cupreus	12.4	3	5.1	99.2868
SA13	with management measures	alluvial meadow	2020	Carabidae	Poecilus cupreus	12	2.3	4.7	67.8868
SA13	with management measures	alluvial meadow	2020	Carabidae	Poecilus cupreus	12.7	2.7	4.7	84.342
SA13	with management measures	alluvial meadow	2020	Carabidae	Poecilus cupreus	12.9	2.5	5.1	86.0752
SA13	with management measures	alluvial meadow	2020	Carabidae	Poecilus cupreus	13.2	2.8	4.6	88.975
SA13	with management measures	alluvial meadow	2020	Carabidae	Poecilus cupreus	11.3	3	4.3	76.2863
SA13	with management measures	alluvial meadow	2020	Carabidae	Poecilus cupreus	12.5	2.6	4.7	79.9392
SA13	with management measures	alluvial meadow	2020	Carabidae	Poecilus cupreus	12	3	4.9	92.316
SA13	with management measures	alluvial meadow	2020	Carabidae	Poecilus cupreus	12.2	3	4.9	93.8546
SA13	with management measures	alluvial meadow	2020	Carabidae	Poecilus cupreus	13.9	3	4.7	102.568
SA13	with management measures	alluvial meadow	2020	Carabidae	Poecilus cupreus	13.7	3.4	4.7	114.571
SA13	with management measures	alluvial meadow	2020	Carabidae	Poecilus cupreus	14.9	3.4	4.6	121.956
SA13	with management measures	alluvial meadow	2020	Carabidae	Poecilus cupreus	12	2.6	4.5	73.476
SA13	with management measures	alluvial meadow	2020	Carabidae	Poecilus cupreus	11.8	2.8	4.8	82.9965
SA13	with management measures	alluvial meadow	2020	Carabidae	Poecilus cupreus	11.4	3	4.7	84.1206
SA13	with management measures	alluvial meadow	2020	Carabidae	Poecilus cupreus	10.3	2	3.2	34.4981
SA13	with management measures	alluvial meadow	2020	Carabidae	Poecilus cupreus	11.6	2.8	3.9	66.2917
SA13	with management measures	alluvial meadow	2020	Carabidae	Poecilus cupreus	11.8	3.3	4.3	87.628
SA13	with management measures	alluvial meadow	2020	Carabidae	Poecilus cupreus	10.5	2.7	3.7	54.8951
SA13	with management measures	alluvial meadow	2020	Carabidae	Poecilus cupreus	12	2.1	4.2	55.3896
SA13	with management measures	alluvial meadow	2020	Carabidae	Poecilus cupreus	10.7	2.7	4	60.4764
SA13	with management measures	alluvial meadow	2020	Carabidae	Poecilus cupreus	12	2.3	4.6	66.4424
SA13	with management measures	alluvial meadow	2020	Carabidae	Poecilus cupreus	12	2.5	4.3	67.51
SA13	with management measures	alluvial meadow	2020	Carabidae	Poecilus cupreus	13	2.4	4.9	80.0072
SA13	with management measures	alluvial meadow	2020	Carabidae	Poecilus cupreus	11.7	2.8	4.7	80.5787
SA13	with management measures	alluvial meadow	2020	Carabidae	Poecilus cupreus	11.3	3	4.6	81.6086
SA13	with management measures	alluvial meadow	2020	Carabidae	Poecilus cupreus	12.9	2.7	4.6	83.8474
SA13	with management measures	alluvial meadow	2020	Carabidae	Poecilus cupreus	14	3	4.8	105.504
SA13	with management measures	alluvial meadow	2020	Carabidae	Poecilus cupreus	14	3	4.9	107.702
SA13	with management measures	alluvial meadow	2020	Carabidae	Poecilus cupreus	11.3	2.2	4.2	54.6423
SA13	with management measures	alluvial meadow	2020	Carabidae	Poecilus cupreus	11.8	3	4.1	75.9566
SA13	with management measures	alluvial meadow	2020	Carabidae	Poecilus cupreus	11	3	4.4	75.988
SA13	with management measures	alluvial meadow	2020	Carabidae	Poecilus cupreus	11.6	3	4.2	76.4904
SA13	with management measures	alluvial meadow	2020	Carabidae	Poecilus cupreus	12.5	2.7	4.6	81.2475
SA13	with management measures	alluvial meadow	2020	Carabidae	Poecilus cupreus	13.4	2.5	5	87.6583
SA13	with management measures	alluvial meadow	2020	Carabidae	Poecilus cupreus	12.3	3	4.8	92.6928
SA13	with management measures	alluvial meadow	2020	Carabidae	Poecilus cupreus	14.5	2.7	4.7	96.296
SA13	with management measures	alluvial meadow	2020	Carabidae	Poecilus cupreus	12	3.3	4.6	95.3304
SA13	with management measures	alluvial meadow	2020	Carabidae	Poecilus cupreus	12.6	3.3	4.6	100.097
SA13	with management measures	alluvial meadow	2020	Carabidae	Poecilus cupreus	13	3	5	102.05
SA13	with management measures	alluvial meadow	2020	Carabidae	Poecilus cupreus	12.4	3.3	4.7	100.65
SA13	with management measures	alluvial meadow	2020	Carabidae	Poecilus cupreus	13.3	3	4.9	102.317
SA13	with management measures	alluvial meadow	2020	Carabidae	Poecilus cupreus	12.2	3.6	4.7	108.029
SA14	with management measures	Lowland hay meadow	2020	Carabidae	Pterostichus niger	20.8	3.8	6.9	285.413
SA14	with management measures	Lowland hay meadow	2020	Carabidae	Pterostichus melanarius	16.4	3.3	5	141.614
SA14	with management measures	Lowland hay meadow	2020	Carabidae	Pterostichus melanarius	16.9	2.9	5.3	135.937
SA14	with management measures	Lowland hay meadow	2020	Carabidae	Pterostichus melanarius	17.7	2.8	5.2	134.869
SA14	with management measures	Lowland hay meadow	2020	Carabidae	Pterostichus melanarius	17	3.1	5.2	143.414
SA14	with management measures	Lowland hay meadow	2020	Carabidae	Chlaenius festivus	18.4	4.7	7	316.805
SA14	with management measures	Lowland hay meadow	2020	Carabidae	Pseudoophonus rufipes	16	3	5.7	143.184
SA14	with management measures	Lowland hay meadow	2020	Carabidae	Pseudoophonus rufipes	12.3	2.9	4.7	87.7363
SA14	with management measures	Lowland hay meadow	2020	Carabidae	Pseudoophonus rufipes	12	3.3	5	103.62
SA14	with management measures	Lowland hay meadow	2020	Carabidae	Pseudoophonus rufipes	12	3.2	4.6	92.4416
SA14	with management measures	Lowland hay meadow	2020	Carabidae	Pseudoophonus rufipes	13.7	3.2	4.3	98.6546
SA14	with management measures	Lowland hay meadow	2020	Carabidae	Pseudoophonus rufipes	14	3.5	4.3	110.266
SA14	with management measures	Lowland hay meadow	2020	Carabidae	Pseudoophonus rufipes	13	3.4	5	115.657
SA14	with management measures	Lowland hay meadow	2020	Carabidae	Pseudoophonus rufipes	14	2.8	4.5	92.316
SA14	with management measures	Lowland hay meadow	2020	Carabidae	Pseudoophonus rufipes	15.1	4	5	158.047
SA14	with management measures	Lowland hay meadow	2020	Carabidae	Pseudoophonus rufipes	14	3	5	109.9
SA14	with management measures	Lowland hay meadow	2020	Carabidae	Pseudoophonus rufipes	14.5	3.3	4.5	112.687
SA14	with management measures	Lowland hay meadow	2020	Carabidae	Pseudoophonus rufipes	14.3	3.4	5	127.222
SA14	with management measures	Lowland hay meadow	2020	Carabidae	Pseudoophonus rufipes	13.5	3.4	4.9	117.703
SA14	with management measures	Lowland hay meadow	2020	Carabidae	Pseudoophonus rufipes	10.1	2.3	3.6	43.7653
SA14	with management measures	Lowland hay meadow	2020	Carabidae	Pseudoophonus rufipes	14.7	3.2	5.4	132.935
SA14	with management measures	Lowland hay meadow	2020	Carabidae	Pseudoophonus rufipes	13.7	3.2	4.6	105.537
SA14	with management measures	Lowland hay meadow	2020	Carabidae	Pseudoophonus rufipes	12.9	3	4.6	93.1638
SA14	with management measures	Lowland hay meadow	2020	Carabidae	Pseudoophonus rufipes	15	3.9	6	183.69
SA14	with management measures	Lowland hay meadow	2020	Carabidae	Pseudoophonus rufipes	12	2.4	4.2	63.3024
SA14	with management measures	Lowland hay meadow	2020	Carabidae	Pseudoophonus rufipes	14.1	2.2	4.9	79.5456
SA14	with management measures	Lowland hay meadow	2020	Carabidae	Calathus fuscipes	13.6	2	5	71.1733
SA14	with management measures	Lowland hay meadow	2020	Carabidae	Calathus fuscipes	14.3	2.7	5.3	107.091
SA14	with management measures	Lowland hay meadow	2020	Carabidae	Calathus fuscipes	11.3	2.7	4.4	70.2544
SA14	with management measures	Lowland hay meadow	2020	Carabidae	Cicindela germanica	10.4	2.6	2.8	39.6226
SA14	with management measures	Lowland hay meadow	2020	Carabidae	Cicindela germanica	10.4	2.3	3	37.5544
SA14	with management measures	Lowland hay meadow	2020	Carabidae	Brachinus explodens	8.6	2	2.6	23.4035
SA14	with management measures	Lowland hay meadow	2020	Carabidae	Brachinus explodens	7.6	1.5	2.6	15.5116
SA14	with management measures	Lowland hay meadow	2020	Carabidae	Brachinus crepitans	8.3	1.7	3	22.1527
SA14	with management measures	Lowland hay meadow	2020	Carabidae	Brachinus crepitans	9.5	2.3	3.4	38.8784
SA14	with management measures	Lowland hay meadow	2020	Carabidae	Brachinus crepitans	10.4	1.6	3.4	29.6081
SA14	with management measures	Lowland hay meadow	2020	Carabidae	Brachinus crepitans	8.4	3.4	1.7	25.4089
SA14	with management measures	Lowland hay meadow	2020	Carabidae	Brachinus crepitans	8.5	2.1	3.2	29.8928
SA14	with management measures	Lowland hay meadow	2020	Carabidae	Brachinus crepitans	8	1.7	3.3	23.4872
SA14	with management measures	Lowland hay meadow	2020	Carabidae	Brachinus crepitans	8.5	1.8	2.9	23.2203
SA14	with management measures	Lowland hay meadow	2020	Carabidae	Brachinus crepitans	8.4	1.9	3	25.0572
SA14	with management measures	Lowland hay meadow	2020	Carabidae	Brachinus crepitans	8.4	2	3.3	29.0136
SA14	with management measures	Lowland hay meadow	2020	Carabidae	Brachinus crepitans	9	1.7	3.3	26.4231
SA14	with management measures	Lowland hay meadow	2020	Carabidae	Brachinus crepitans	8.9	1.8	3.3	27.6665
SA14	with management measures	Lowland hay meadow	2020	Carabidae	Brachinus crepitans	9.5	2.3	3.4	38.8784
SA14	with management measures	Lowland hay meadow	2020	Carabidae	Brachinus crepitans	10.4	1.6	3.4	29.6081
SA14	with management measures	Lowland hay meadow	2020	Carabidae	Brachinus crepitans	8.4	3.4	1.7	25.4089
SA14	with management measures	Lowland hay meadow	2020	Carabidae	Brachinus crepitans	6	1.2	1.9	7.1592
SA14	with management measures	Lowland hay meadow	2020	Carabidae	Brachinus crepitans	5.5	1.4	2.2	8.86527
SA14	with management measures	Lowland hay meadow	2020	Carabidae	Brachinus crepitans	8.1	1.7	3.6	25.9427
SA14	with management measures	Lowland hay meadow	2020	Carabidae	Brachinus crepitans	6	1.2	1.8	6.7824
SA14	with management measures	Lowland hay meadow	2020	Carabidae	Brachinus crepitans	6	1	2.5	7.85
SA14	with management measures	Lowland hay meadow	2020	Carabidae	Brachinus crepitans	5.6	2	2.2	12.8949
SA14	with management measures	Lowland hay meadow	2020	Carabidae	Brachinus crepitans	6.5	2	2.5	17.0083
SA14	with management measures	Lowland hay meadow	2020	Carabidae	Brachinus crepitans	6.2	1.5	2.6	12.6542
SA14	with management measures	Lowland hay meadow	2020	Carabidae	Brachinus crepitans	10.7	3.27	4.082	74.7451
SA14	with management measures	Lowland hay meadow	2020	Carabidae	Brachinus crepitans	10.8	2.777	4.184	65.6704
SA14	with management measures	Lowland hay meadow	2020	Carabidae	Brachinus crepitans	6.34	1.525	2.414	12.2145
SA14	with management measures	Lowland hay meadow	2020	Carabidae	Brachinus crepitans	8.3	1.6	3	20.8496
SA14	with management measures	Lowland hay meadow	2020	Carabidae	Brachinus crepitans	7.9	2.2	3.2	29.1057
SA14	with management measures	Lowland hay meadow	2020	Carabidae	Brachinus crepitans	5.6	1.3	2.3	8.76269
SA14	with management measures	Lowland hay meadow	2020	Carabidae	Brachinus crepitans	7.5	1.7	3.3	22.0192
SA14	with management measures	Lowland hay meadow	2020	Carabidae	Brachinus crepitans	8.3	1.9	3.2	26.4095
SA14	with management measures	Lowland hay meadow	2020	Carabidae	Brachinus crepitans	5.6	1.4	2.3	9.43675
SA14	with management measures	Lowland hay meadow	2020	Carabidae	Brachinus crepitans	5.4	1.5	2.5	10.5975
SA14	with management measures	Lowland hay meadow	2020	Carabidae	Brachinus crepitans	5.3	1.5	2.5	10.4012
SA14	with management measures	Lowland hay meadow	2020	Carabidae	Brachinus crepitans	5.6	1.4	2.6	10.6676
SA14	with management measures	Lowland hay meadow	2020	Carabidae	Brachinus crepitans	5.4	1.1	2.3	7.14978
SA14	with management measures	Lowland hay meadow	2020	Carabidae	Brachinus crepitans	7.5	2	3	23.55
SA14	with management measures	Lowland hay meadow	2020	Carabidae	Brachinus crepitans	5.9	1.1	2.3	7.8118
SA14	with management measures	Lowland hay meadow	2020	Carabidae	Brachinus crepitans	5.4	1	2.1	5.9346
SA14	with management measures	Lowland hay meadow	2020	Carabidae	Brachinus crepitans	8.8	2	3.5	32.2373
SA14	with management measures	Lowland hay meadow	2020	Carabidae	Brachinus crepitans	5.7	1.4	2.8	11.6934
SA14	with management measures	Lowland hay meadow	2020	Carabidae	Brachinus crepitans	7.4	1.4	2.6	14.0965
SA14	with management measures	Lowland hay meadow	2020	Carabidae	Brachinus crepitans	7	1.5	2.8	15.386
SA14	with management measures	Lowland hay meadow	2020	Carabidae	Brachinus crepitans	8.5	2.5	3	33.3625
SA14	with management measures	Lowland hay meadow	2020	Carabidae	Brachinus crepitans	8.4	2.2	3.1	29.9807
SA14	with management measures	Lowland hay meadow	2020	Carabidae	Brachinus crepitans	8.4	2	3.4	29.8928
SA14	with management measures	Lowland hay meadow	2020	Carabidae	Brachinus crepitans	9	2.6	3.4	41.6364
SA14	with management measures	Lowland hay meadow	2020	Carabidae	Brachinus crepitans	5	1.5	1.9	7.4575
SA14	with management measures	Lowland hay meadow	2020	Carabidae	Brachinus crepitans	6.3	1.6	1.6	8.44032
SA14	with management measures	Lowland hay meadow	2020	Carabidae	Brachinus crepitans	5.3	1	2	5.54733
SA14	with management measures	Lowland hay meadow	2020	Carabidae	Brachinus crepitans	8.3	2	3	26.062
SA14	with management measures	Lowland hay meadow	2020	Carabidae	Brachinus crepitans	5.5	1.4	2.3	9.26823
SA14	with management measures	Lowland hay meadow	2020	Carabidae	Brachinus crepitans	5.3	1.5	2.5	10.4012
SA14	with management measures	Lowland hay meadow	2020	Carabidae	Brachinus crepitans	5.4	1.5	2.5	10.5975
SA14	with management measures	Lowland hay meadow	2020	Carabidae	Brachinus crepitans	6.3	1.6	1.6	8.44032
SA5	with management measures	ash–alder floodplain forests	2020	Carabidae	Amara saphyrea	8	2	3.9	32.656
SA5	with management measures	ash–alder floodplain forests	2020	Carabidae	Amara saphyrea	8.2	2.3	3.6	35.5322
SA5	with management measures	ash–alder floodplain forests	2020	Carabidae	Amara saphyrea	8.5	2.4	3.6	38.4336
SA5	with management measures	ash–alder floodplain forests	2020	Carabidae	Brachinus crepitans	6	1.4	2.2	9.6712
SA5	with management measures	ash–alder floodplain forests	2020	Carabidae	Platyderus rufus	5.9	1.4	2.3	9.94229
SA5	with management measures	ash–alder floodplain forests	2020	Carabidae	Platyderus rufus	5.9	1.5	2.2	10.1893
SA5	with management measures	ash–alder floodplain forests	2020	Carabidae	Platyderus rufus	5.5	1.5	2.2	9.4985
SA5	with management measures	ash–alder floodplain forests	2020	Carabidae	Platyderus rufus	6.3	1	2.2	7.2534
SA5	with management measures	ash–alder floodplain forests	2020	Carabidae	Platyderus rufus	6.4	1.4	2.4	11.2538
SA5	with management measures	ash–alder floodplain forests	2020	Carabidae	Platyderus rufus	5.8	1.5	2.1	9.5613
SA5	with management measures	ash–alder floodplain forests	2020	Carabidae	Platyderus rufus	6	1.3	2.4	9.7968
SA3	without management measures	willow–poplar floodplain forest	2020	Carabidae	Carabus granulatus	23.8	5.6	8.2	571.949
SA3	without management measures	willow–poplar floodplain forest	2020	Carabidae	Carabus granulatus	21.6	5.5	7.5	466.29
SA3	without management measures	willow–poplar floodplain forest	2020	Carabidae	Carabus granulatus	20.1	5	6.6	347.127
SA3	without management measures	willow–poplar floodplain forest	2020	Carabidae	Carabus granulatus	20.6	5.5	8.3	492.137
SA3	without management measures	willow–poplar floodplain forest	2020	Carabidae	Carabus granulatus	21.5	5.2	7.2	421.262
SA3	without management measures	willow–poplar floodplain forest	2020	Carabidae	Carabus granulatus	19	4.8	7.2	343.642
SA3	without management measures	willow–poplar floodplain forest	2020	Carabidae	Platynus assimilis	10.8	2.3	4.3	55.8983
SA3	without management measures	willow–poplar floodplain forest	2020	Carabidae	Platynus assimilis	11.3	2.1	4.5	55.8842
SA3	without management measures	willow–poplar floodplain forest	2020	Carabidae	Platynus assimilis	11	2.2	4.4	55.7245
SA3	without management measures	willow–poplar floodplain forest	2020	Carabidae	Platynus assimilis	11	2.2	4.4	55.7245
SA3	without management measures	willow–poplar floodplain forest	2020	Carabidae	Platynus assimilis	11	2.2	4.4	55.7245
SA3	without management measures	willow–poplar floodplain forest	2020	Carabidae	Platynus assimilis	11.5	2.2	4.2	55.6094
SA3	without management measures	willow–poplar floodplain forest	2020	Carabidae	Platynus assimilis	11	2.1	4.6	55.6094
SA3	without management measures	willow–poplar floodplain forest	2020	Carabidae	Platynus assimilis	11.8	2	4.5	55.578
SA3	without management measures	willow–poplar floodplain forest	2020	Carabidae	Platynus assimilis	11.2	2.2	4.3	55.4482
SA3	without management measures	willow–poplar floodplain forest	2020	Carabidae	Platynus assimilis	11	2.6	3.7	55.3791
SA3	without management measures	willow–poplar floodplain forest	2020	Carabidae	Platynus assimilis	11.2	2.3	4.1	55.2724
SA3	without management measures	willow–poplar floodplain forest	2020	Carabidae	Platynus assimilis	11.2	2.3	4.1	55.2724
SA3	without management measures	willow–poplar floodplain forest	2020	Carabidae	Platynus assimilis	11	2.4	4	55.264
SA3	without management measures	willow–poplar floodplain forest	2020	Carabidae	Platynus assimilis	11.4	2.1	4.4	55.1258
SA3	without management measures	willow–poplar floodplain forest	2020	Carabidae	Platynus assimilis	10.5	2.5	4	54.95
SA3	without management measures	willow–poplar floodplain forest	2020	Carabidae	Platynus assimilis	10.5	2.5	4	54.95
SA3	without management measures	willow–poplar floodplain forest	2020	Carabidae	Platynus assimilis	10.5	2.5	4	54.95
SA3	without management measures	willow–poplar floodplain forest	2020	Carabidae	Platynus assimilis	10.5	2.5	4	54.95
SA3	without management measures	willow–poplar floodplain forest	2020	Carabidae	Platynus assimilis	10.8	2.2	4.4	54.7114
SA3	without management measures	willow–poplar floodplain forest	2020	Carabidae	Platynus assimilis	10.4	2.5	4	54.4267
SA3	without management measures	willow–poplar floodplain forest	2020	Carabidae	Platynus assimilis	11.3	2	4.6	54.4057
SA3	without management measures	willow–poplar floodplain forest	2020	Carabidae	Platynus assimilis	11.1	2.4	3.9	54.3722
SA3	without management measures	willow–poplar floodplain forest	2020	Carabidae	Platynus assimilis	11.1	2.4	3.9	54.3722
SA3	without management measures	willow–poplar floodplain forest	2020	Carabidae	Platynus assimilis	11	2.3	4.1	54.2854
SA3	without management measures	willow–poplar floodplain forest	2020	Carabidae	Platynus assimilis	10.9	2.2	4.3	53.963
SA3	without management measures	willow–poplar floodplain forest	2020	Carabidae	Platynus assimilis	10.3	2.5	4	53.9033
SA3	without management measures	willow–poplar floodplain forest	2020	Carabidae	Platynus assimilis	10	2.5	4.1	53.6417
SA3	without management measures	willow–poplar floodplain forest	2020	Carabidae	Platynus assimilis	10.6	2.3	4.2	53.5872
SA3	without management measures	willow–poplar floodplain forest	2020	Carabidae	Platynus assimilis	11.1	2.3	4	53.4428
SA3	without management measures	willow–poplar floodplain forest	2020	Carabidae	Platynus assimilis	10.8	2.3	4.1	53.2984
SA3	without management measures	willow–poplar floodplain forest	2020	Carabidae	Platynus assimilis	10.6	2.4	4	53.2544
SA3	without management measures	willow–poplar floodplain forest	2020	Carabidae	Platynus assimilis	11	2.1	4.4	53.1916
SA3	without management measures	willow–poplar floodplain forest	2020	Carabidae	Platynus assimilis	11	2.1	4.4	53.1916
SA3	without management measures	willow–poplar floodplain forest	2020	Carabidae	Platynus assimilis	11	2.2	4.2	53.1916
SA3	without management measures	willow–poplar floodplain forest	2020	Carabidae	Platynus assimilis	10.7	2.2	4.3	52.9728
SA3	without management measures	willow–poplar floodplain forest	2020	Carabidae	Platynus assimilis	11	2.3	4	52.9613
SA3	without management measures	willow–poplar floodplain forest	2020	Carabidae	Platynus assimilis	11.2	2.1	4.3	52.9278
SA3	without management measures	willow–poplar floodplain forest	2020	Carabidae	Platynus assimilis	11.2	2	4.5	52.752
SA3	without management measures	willow–poplar floodplain forest	2020	Carabidae	Platynus assimilis	10.9	2.2	4.2	52.708
SA3	without management measures	willow–poplar floodplain forest	2020	Carabidae	Platynus assimilis	10.9	2.2	4.2	52.708
SA3	without management measures	willow–poplar floodplain forest	2020	Carabidae	Platynus assimilis	10.6	2.5	3.8	52.6997
SA3	without management measures	willow–poplar floodplain forest	2020	Carabidae	Platynus assimilis	11	2.4	3.8	52.5008
SA3	without management measures	willow–poplar floodplain forest	2020	Carabidae	Platynus assimilis	10	2.5	4	52.3333
SA3	without management measures	willow–poplar floodplain forest	2020	Carabidae	Platynus assimilis	11.9	2	4.2	52.3124
SA13	with management measures	alluvial meadow	2020	Carabidae	Platynus assimilis	10.2	2.5	3.9	52.0455
SA3	without management measures	willow–poplar floodplain forest	2020	Carabidae	Platynus assimilis	9.9	2.5	4	51.81
SA3	without management measures	willow–poplar floodplain forest	2020	Carabidae	Platynus assimilis	10	2.6	3.8	51.7053
SA3	without management measures	willow–poplar floodplain forest	2020	Carabidae	Platynus assimilis	11.3	2.3	3.8	51.6854
SA3	without management measures	willow–poplar floodplain forest	2020	Carabidae	Platynus assimilis	11.3	2.3	3.8	51.6854
SA3	without management measures	willow–poplar floodplain forest	2020	Carabidae	Platynus assimilis	11	2.3	3.9	51.6373
SA3	without management measures	willow–poplar floodplain forest	2020	Carabidae	Platynus assimilis	11	2.3	3.9	51.6373
SA3	without management measures	willow–poplar floodplain forest	2020	Carabidae	Platynus assimilis	11.2	2.2	4	51.5797
SA3	without management measures	willow–poplar floodplain forest	2020	Carabidae	Platynus assimilis	10.1	2.5	3.9	51.5352
SA3	without management measures	willow–poplar floodplain forest	2020	Carabidae	Platynus assimilis	10.1	2.5	3.9	51.5352
SA3	without management measures	willow–poplar floodplain forest	2020	Carabidae	Platynus assimilis	11.4	2	4.3	51.3076
SA3	without management measures	willow–poplar floodplain forest	2020	Carabidae	Platynus assimilis	11.1	2	4.4	51.1192
SA3	without management measures	willow–poplar floodplain forest	2020	Carabidae	Platynus assimilis	10.6	2.3	4	51.0355
SA3	without management measures	willow–poplar floodplain forest	2020	Carabidae	Platynus assimilis	10.8	2.2	4.1	50.981
SA3	without management measures	willow–poplar floodplain forest	2020	Carabidae	Platynus assimilis	10	2.7	3.6	50.868
SA3	without management measures	willow–poplar floodplain forest	2020	Carabidae	Platynus assimilis	11	2.1	4.2	50.7738
SA3	without management measures	willow–poplar floodplain forest	2020	Carabidae	Platynus assimilis	11	2.2	4	50.6587
SA3	without management measures	willow–poplar floodplain forest	2020	Carabidae	Platynus assimilis	11	2.2	4	50.6587
SA3	without management measures	willow–poplar floodplain forest	2020	Carabidae	Platynus assimilis	11	2	4.4	50.6587
SA3	without management measures	willow–poplar floodplain forest	2020	Carabidae	Platynus assimilis	11	2.2	4	50.6587
SA3	without management measures	willow–poplar floodplain forest	2020	Carabidae	Platynus assimilis	10.6	2.4	3.8	50.5917
SA3	without management measures	willow–poplar floodplain forest	2020	Carabidae	Platynus assimilis	10.7	2.1	4.3	50.565
SA3	without management measures	willow–poplar floodplain forest	2020	Carabidae	Platynus assimilis	11.2	2	4.3	50.4075
SA3	without management measures	willow–poplar floodplain forest	2020	Carabidae	Platynus assimilis	10	2.6	3.7	50.3447
SA3	without management measures	willow–poplar floodplain forest	2020	Carabidae	Platynus assimilis	10	2.6	3.7	50.3447
SA3	without management measures	willow–poplar floodplain forest	2020	Carabidae	Platynus assimilis	12	2	4	50.24
SA3	without management measures	willow–poplar floodplain forest	2020	Carabidae	Platynus assimilis	10.6	2.5	3.6	49.926
SA3	without management measures	willow–poplar floodplain forest	2020	Carabidae	Platynus assimilis	10.6	2.5	3.6	49.926
SA3	without management measures	willow–poplar floodplain forest	2020	Carabidae	Platynus assimilis	10.8	2.1	4.2	49.8506
SA3	without management measures	willow–poplar floodplain forest	2020	Carabidae	Platynus assimilis	10.6	2.3	3.9	49.7596
SA3	without management measures	willow–poplar floodplain forest	2020	Carabidae	Platynus assimilis	10.3	2.3	4	49.5911
SA3	without management measures	willow–poplar floodplain forest	2020	Carabidae	Platynus assimilis	11	2.1	4.1	49.5649
SA3	without management measures	willow–poplar floodplain forest	2020	Carabidae	Platynus assimilis	11	2.1	4.1	49.5649
SA3	without management measures	willow–poplar floodplain forest	2020	Carabidae	Platynus assimilis	11.8	2	4	49.4027
SA3	without management measures	willow–poplar floodplain forest	2020	Carabidae	Platynus assimilis	10.7	2.1	4.2	49.3891
SA3	without management measures	willow–poplar floodplain forest	2020	Carabidae	Platynus assimilis	10.3	2.1	4.3	48.6747
SA3	without management measures	willow–poplar floodplain forest	2020	Carabidae	Platynus assimilis	9.6	2.3	4.2	48.5318
SA3	without management measures	willow–poplar floodplain forest	2020	Carabidae	Platynus assimilis	10.5	2.2	4	48.356
SA3	without management measures	willow–poplar floodplain forest	2020	Carabidae	Platynus assimilis	11	2	4.2	48.356
SA3	without management measures	willow–poplar floodplain forest	2020	Carabidae	Platynus assimilis	10.5	2.2	4	48.356
SA3	without management measures	willow–poplar floodplain forest	2020	Carabidae	Platynus assimilis	11.5	2	4	48.1467
SA7	with management measures	willow–poplar floodplain forest	2020	Carabidae	Platynus assimilis	10.7	2.2	3.9	48.0451
SA3	without management measures	willow–poplar floodplain forest	2020	Carabidae	Platynus assimilis	10.7	2.2	3.9	48.0451
SA3	without management measures	willow–poplar floodplain forest	2020	Carabidae	Platynus assimilis	10.9	2.1	4	47.9164
SA3	without management measures	willow–poplar floodplain forest	2020	Carabidae	Platynus assimilis	11.4	2	4	47.728
SA3	without management measures	willow–poplar floodplain forest	2020	Carabidae	Platynus assimilis	10.1	2.2	4.1	47.6767
SA3	without management measures	willow–poplar floodplain forest	2020	Carabidae	Platynus assimilis	10.8	2.1	4	47.4768
SA3	without management measures	willow–poplar floodplain forest	2020	Carabidae	Platynus assimilis	10.8	2.1	4	47.4768
SA3	without management measures	willow–poplar floodplain forest	2020	Carabidae	Platynus assimilis	11.3	2	4	47.3093
SA3	without management measures	willow–poplar floodplain forest	2020	Carabidae	Platynus assimilis	11.3	2	4	47.3093
SA3	without management measures	willow–poplar floodplain forest	2020	Carabidae	Platynus assimilis	10	2.2	4.1	47.2047
SA3	without management measures	willow–poplar floodplain forest	2020	Carabidae	Platynus assimilis	11	2	4.1	47.2047
SA3	without management measures	willow–poplar floodplain forest	2020	Carabidae	Platynus assimilis	10.5	2.2	3.9	47.1471
SA3	without management measures	willow–poplar floodplain forest	2020	Carabidae	Platynus assimilis	10.2	2.2	4	46.9744
SA3	without management measures	willow–poplar floodplain forest	2020	Carabidae	Platynus assimilis	10.4	2.1	4.1	46.8614
SA3	without management measures	willow–poplar floodplain forest	2020	Carabidae	Platynus assimilis	10.4	2.1	4.1	46.8614
SA3	without management measures	willow–poplar floodplain forest	2020	Carabidae	Platynus assimilis	9.3	2.6	3.7	46.8205
SA9	with management measures	Reed communities of wetlands	2020	Carabidae	Platynus assimilis	11.2	2.1	3.8	46.7734
SA3	without management measures	willow–poplar floodplain forest	2020	Carabidae	Platynus assimilis	11.2	2.1	3.8	46.7734
SA3	without management measures	willow–poplar floodplain forest	2020	Carabidae	Platynus assimilis	10.6	2.1	4	46.5976
SA3	without management measures	willow–poplar floodplain forest	2020	Carabidae	Platynus assimilis	10.1	2.2	4	46.5139
SA3	without management measures	willow–poplar floodplain forest	2020	Carabidae	Platynus assimilis	11.4	1.9	4.1	46.4751
SA3	without management measures	willow–poplar floodplain forest	2020	Carabidae	Platynus assimilis	10.3	2	4.3	46.3569
SA3	without management measures	willow–poplar floodplain forest	2020	Carabidae	Platynus assimilis	11	2.3	3.5	46.3412
SA3	without management measures	willow–poplar floodplain forest	2020	Carabidae	Platynus assimilis	11	2.3	3.5	46.3412
SA3	without management measures	willow–poplar floodplain forest	2020	Carabidae	Platynus assimilis	9.6	2.3	4	46.2208
SA3	without management measures	willow–poplar floodplain forest	2020	Carabidae	Platynus assimilis	10.5	2.1	4	46.158
SA3	without management measures	willow–poplar floodplain forest	2020	Carabidae	Platynus assimilis	10.5	2	4.2	46.158
SA3	without management measures	willow–poplar floodplain forest	2020	Carabidae	Platynus assimilis	11	2	4	46.0533
SA3	without management measures	willow–poplar floodplain forest	2020	Carabidae	Platynus assimilis	11	2	4	46.0533
SA3	without management measures	willow–poplar floodplain forest	2020	Carabidae	Platynus assimilis	10	2.2	4	46.0533
SA3	without management measures	willow–poplar floodplain forest	2020	Carabidae	Platynus assimilis	10.7	2	4.1	45.9173
SA3	without management measures	willow–poplar floodplain forest	2020	Carabidae	Platynus assimilis	10.2	2.2	3.9	45.8
SA3	without management measures	willow–poplar floodplain forest	2020	Carabidae	Platynus assimilis	10.6	2.5	3.3	45.7655
SA3	without management measures	willow–poplar floodplain forest	2020	Carabidae	Platynus assimilis	10.6	2.5	3.3	45.7655
SA3	without management measures	willow–poplar floodplain forest	2020	Carabidae	Platynus assimilis	10.4	2	4.2	45.7184
SA3	without management measures	willow–poplar floodplain forest	2020	Carabidae	Platynus assimilis	10.4	2	4.2	45.7184
SA3	without management measures	willow–poplar floodplain forest	2020	Carabidae	Platynus assimilis	9.9	2.2	4	45.5928
SA3	without management measures	willow–poplar floodplain forest	2020	Carabidae	Platynus assimilis	10.4	2.2	3.8	45.5007
SA3	without management measures	willow–poplar floodplain forest	2020	Carabidae	Platynus assimilis	10.3	2	4.2	45.2788
SA3	without management measures	willow–poplar floodplain forest	2020	Carabidae	Platynus assimilis	9.4	2.3	4	45.2579
SA3	without management measures	willow–poplar floodplain forest	2020	Carabidae	Platynus assimilis	10.8	2	4	45.216
SA3	without management measures	willow–poplar floodplain forest	2020	Carabidae	Platynus assimilis	9.8	2.2	4	45.1323
SA3	without management measures	willow–poplar floodplain forest	2020	Carabidae	Platynus assimilis	10	2	4.3	45.0067
SA3	without management measures	willow–poplar floodplain forest	2020	Carabidae	Platynus assimilis	10.5	2.1	3.9	45.004
SA3	without management measures	willow–poplar floodplain forest	2020	Carabidae	Platynus assimilis	11	2	3.9	44.902
SA3	without management measures	willow–poplar floodplain forest	2020	Carabidae	Platynus assimilis	11	2	3.9	44.902
SA3	without management measures	willow–poplar floodplain forest	2020	Carabidae	Platynus assimilis	10	2.2	3.9	44.902
SA3	without management measures	willow–poplar floodplain forest	2020	Carabidae	Platynus assimilis	11	2.1	3.7	44.7293
SA3	without management measures	willow–poplar floodplain forest	2020	Carabidae	Platynus assimilis	9.7	2.2	4	44.6717
SA3	without management measures	willow–poplar floodplain forest	2020	Carabidae	Platynus assimilis	10.4	2	4.1	44.6299
SA3	without management measures	willow–poplar floodplain forest	2020	Carabidae	Platynus assimilis	10.6	2	4	44.3787
SA9	with management measures	Reed communities of wetlands	2020	Carabidae	Platynus assimilis	11.1	1.9	4	44.1484
SA3	without management measures	willow–poplar floodplain forest	2020	Carabidae	Platynus assimilis	11	1.7	4.5	44.0385
SA3	without management measures	willow–poplar floodplain forest	2020	Carabidae	Platynus assimilis	10	2.4	3.5	43.96
SA3	without management measures	willow–poplar floodplain forest	2020	Carabidae	Platynus assimilis	10	2.4	3.5	43.96
SA3	without management measures	willow–poplar floodplain forest	2020	Carabidae	Platynus assimilis	10	2	4.2	43.96
SA3	without management measures	willow–poplar floodplain forest	2020	Carabidae	Platynus assimilis	10.3	2.2	3.7	43.8773
SA3	without management measures	willow–poplar floodplain forest	2020	Carabidae	Platynus assimilis	9.9	2.1	4	43.5204
SA3	without management measures	willow–poplar floodplain forest	2020	Carabidae	Platynus assimilis	10.9	2	3.8	43.3529
SA3	without management measures	willow–poplar floodplain forest	2020	Carabidae	Platynus assimilis	10.6	2	3.9	43.2692
SA3	without management measures	willow–poplar floodplain forest	2020	Carabidae	Platynus assimilis	10	2	4.1	42.9133
SA3	without management measures	willow–poplar floodplain forest	2020	Carabidae	Platynus assimilis	10	2.4	3.4	42.704
SA3	without management measures	willow–poplar floodplain forest	2020	Carabidae	Platynus assimilis	10.2	2	4	42.704
SA3	without management measures	willow–poplar floodplain forest	2020	Carabidae	Platynus assimilis	10.2	2	4	42.704
SA3	without management measures	willow–poplar floodplain forest	2020	Carabidae	Platynus assimilis	10	2.2	3.7	42.5993
SA3	without management measures	willow–poplar floodplain forest	2020	Carabidae	Platynus assimilis	11	2	3.7	42.5993
SA3	without management measures	willow–poplar floodplain forest	2020	Carabidae	Platynus assimilis	10.2	2.1	3.8	42.5972
SA3	without management measures	willow–poplar floodplain forest	2020	Carabidae	Platynus assimilis	10.9	2	3.7	42.2121
SA3	without management measures	willow–poplar floodplain forest	2020	Carabidae	Platynus assimilis	10.9	2	3.7	42.2121
SA3	without management measures	willow–poplar floodplain forest	2020	Carabidae	Platynus assimilis	9.4	2.2	3.9	42.2079
SA3	without management measures	willow–poplar floodplain forest	2020	Carabidae	Platynus assimilis	10.1	2.1	3.8	42.1796
SA3	without management measures	willow–poplar floodplain forest	2020	Carabidae	Platynus assimilis	10.6	2	3.8	42.1597
SA3	without management measures	willow–poplar floodplain forest	2020	Carabidae	Platynus assimilis	9.6	2.2	3.8	42.0006
SA3	without management measures	willow–poplar floodplain forest	2020	Carabidae	Platynus assimilis	10.1	2	4	42.2853
SA3	without management measures	willow–poplar floodplain forest	2020	Carabidae	Platynus assimilis	10.2	2	4	42.704
SA3	without management measures	willow–poplar floodplain forest	2020	Carabidae	Platynus assimilis	10	2	4	41.8667
SA3	without management measures	willow–poplar floodplain forest	2020	Carabidae	Platynus assimilis	10.2	2	4	42.704
SA3	without management measures	willow–poplar floodplain forest	2020	Carabidae	Platynus assimilis	9.7	2	4	40.6107
SA3	without management measures	willow–poplar floodplain forest	2020	Carabidae	Platynus assimilis	9.7	2	4	40.6107
SA3	without management measures	willow–poplar floodplain forest	2020	Carabidae	Platynus assimilis	10	2.1	3.8	41.762
SA3	without management measures	willow–poplar floodplain forest	2020	Carabidae	Platynus assimilis	9.3	2.2	3.9	41.7589
SA3	without management measures	willow–poplar floodplain forest	2020	Carabidae	Platynus assimilis	10	2.2	3.6	41.448
SA3	without management measures	willow–poplar floodplain forest	2020	Carabidae	Platynus assimilis	11	2	3.6	41.448
SA3	without management measures	willow–poplar floodplain forest	2020	Carabidae	Platynus assimilis	10.4	2	3.8	41.3643
SA3	without management measures	willow–poplar floodplain forest	2020	Carabidae	Platynus assimilis	10.4	2	3.8	41.3643
SA3	without management measures	willow–poplar floodplain forest	2020	Carabidae	Platynus assimilis	9.9	2.1	3.8	41.3444
SA3	without management measures	willow–poplar floodplain forest	2020	Carabidae	Platynus assimilis	10.1	2	3.9	41.2282
SA3	without management measures	willow–poplar floodplain forest	2020	Carabidae	Platynus assimilis	10.3	1.9	4	40.9665
SA3	without management measures	willow–poplar floodplain forest	2020	Carabidae	Platynus assimilis	10	2	3.9	40.82
SA3	without management measures	willow–poplar floodplain forest	2020	Carabidae	Platynus assimilis	10.8	1.9	3.8	40.8074
SA3	without management measures	willow–poplar floodplain forest	2020	Carabidae	Platynus assimilis	10.8	1.9	3.8	40.8074
SA3	without management measures	willow–poplar floodplain forest	2020	Carabidae	Platynus assimilis	10	2.1	3.7	40.663
SA3	without management measures	willow–poplar floodplain forest	2020	Carabidae	Platynus assimilis	10.2	2	3.8	40.5688
SA3	without management measures	willow–poplar floodplain forest	2020	Carabidae	Platynus assimilis	10.3	2	3.7	39.8885
SA3	without management measures	willow–poplar floodplain forest	2020	Carabidae	Platynus assimilis	10	2	3.8	39.7733
SA3	without management measures	willow–poplar floodplain forest	2020	Carabidae	Platynus assimilis	9.5	2	4	39.7733
SA3	without management measures	willow–poplar floodplain forest	2020	Carabidae	Platynus assimilis	9.3	2.2	3.7	39.6174
SA3	without management measures	willow–poplar floodplain forest	2020	Carabidae	Platynus assimilis	10.5	2	3.6	39.564
SA3	without management measures	willow–poplar floodplain forest	2020	Carabidae	Platynus assimilis	10.2	1.9	3.9	39.5546
SA3	without management measures	willow–poplar floodplain forest	2020	Carabidae	Platynus assimilis	10.4	1.9	3.8	39.2961
SA3	without management measures	willow–poplar floodplain forest	2020	Carabidae	Platynus assimilis	10.4	1.9	3.8	39.2961
SA3	without management measures	willow–poplar floodplain forest	2020	Carabidae	Platynus assimilis	11	1.7	4	39.1453
SA3	without management measures	willow–poplar floodplain forest	2020	Carabidae	Platynus assimilis	9.3	2	4	38.936
SA3	without management measures	willow–poplar floodplain forest	2020	Carabidae	Platynus assimilis	10.3	2	3.6	38.8104
SA3	without management measures	willow–poplar floodplain forest	2020	Carabidae	Platynus assimilis	9.2	2	4	38.5173
SA3	without management measures	willow–poplar floodplain forest	2020	Carabidae	Platynus assimilis	9.7	2.1	3.6	38.3771
SA3	without management measures	willow–poplar floodplain forest	2020	Carabidae	Platynus assimilis	9.5	1.9	4	37.7847
SA3	without management measures	willow–poplar floodplain forest	2020	Carabidae	Platynus assimilis	10	2	3.6	37.68
SA3	without management measures	willow–poplar floodplain forest	2020	Carabidae	Platynus assimilis	10.5	1.8	3.8	37.5858
SA3	without management measures	willow–poplar floodplain forest	2020	Carabidae	Platynus assimilis	10.2	1.9	3.7	37.5261
SA3	without management measures	willow–poplar floodplain forest	2020	Carabidae	Platynus assimilis	9	2.2	3.6	37.3032
SA3	without management measures	willow–poplar floodplain forest	2020	Carabidae	Platynus assimilis	9.8	1.9	3.8	37.029
SA3	without management measures	willow–poplar floodplain forest	2020	Carabidae	Platynus assimilis	10.6	1.7	3.9	36.7788
SA3	without management measures	willow–poplar floodplain forest	2020	Carabidae	Platynus assimilis	10.5	2	3.3	36.267
SA3	without management measures	willow–poplar floodplain forest	2020	Carabidae	Platynus assimilis	9.6	2	3.6	36.1728
SA3	without management measures	willow–poplar floodplain forest	2020	Carabidae	Platynus assimilis	10	1.9	3.6	35.796
SA3	without management measures	willow–poplar floodplain forest	2020	Carabidae	Platynus assimilis	9.5	1.8	4	35.796
SA3	without management measures	willow–poplar floodplain forest	2020	Carabidae	Platynus assimilis	10	2	3.4	35.5867
SA3	without management measures	willow–poplar floodplain forest	2020	Carabidae	Platynus assimilis	9.5	1.8	3.9	34.9011
SA3	without management measures	willow–poplar floodplain forest	2020	Carabidae	Platynus assimilis	10	1.9	3.5	34.8017
SA3	without management measures	willow–poplar floodplain forest	2020	Carabidae	Platynus assimilis	10.5	1.8	3.5	34.6185
SA3	without management measures	willow–poplar floodplain forest	2020	Carabidae	Platynus assimilis	8.5	2.1	3.7	34.5635
SA3	without management measures	willow–poplar floodplain forest	2020	Carabidae	Platynus assimilis	10	2	3.3	34.54
SA3	without management measures	willow–poplar floodplain forest	2020	Carabidae	Platynus assimilis	10	2	3.3	34.54
SA3	without management measures	willow–poplar floodplain forest	2020	Carabidae	Platynus assimilis	9.4	2	3.5	34.4353
SA3	without management measures	willow–poplar floodplain forest	2020	Carabidae	Platynus assimilis	8.2	2.2	3.6	33.9874
SA3	without management measures	willow–poplar floodplain forest	2020	Carabidae	Platynus assimilis	10	1.9	3.3	32.813
SA3	without management measures	willow–poplar floodplain forest	2020	Carabidae	Pseudoophonus rufipes	13.9	3	5.2	113.48
SA4	without management measures	pasture	2020	Carabidae	Nebria brevicollis	12.6	3	4.7	92.9754
SA4	without management measures	pasture	2020	Carabidae	Nebria brevicollis	12.3	3	4.8	92.6928
SA3	without management measures	willow–poplar floodplain forest	2020	Carabidae	Carabus granulatus	24	5.3	8	532.544
SA3	without management measures	willow–poplar floodplain forest	2020	Carabidae	Carabus granulatus	21.5	4.8	7.7	415.862
SA3	without management measures	willow–poplar floodplain forest	2020	Carabidae	Chlaenius nigricornis	10.8	3	4.2	71.2152
SA3	without management measures	willow–poplar floodplain forest	2020	Carabidae	Chlaenius nigricornis	11	2.9	4.7	78.4634
SA3	without management measures	willow–poplar floodplain forest	2020	Carabidae	Chlaenius nigricornis	10	2.4	4	50.24
SA3	without management measures	willow–poplar floodplain forest	2020	Carabidae	Anchomenus dorsalis	6.6	1.8	2.4	14.9213
SA3	without management measures	willow–poplar floodplain forest	2020	Carabidae	Pseudoophonus rufipes	13.3	3	4.8	100.229
SA3	without management measures	willow–poplar floodplain forest	2020	Carabidae	Elaphrus aureus	6	2	3	18.84
SA3	without management measures	willow–poplar floodplain forest	2020	Carabidae	Platynus assimilis	10.5	1.8	3.3	32.6403
SA3	without management measures	willow–poplar floodplain forest	2020	Carabidae	Platynus assimilis	9	1.9	3.6	32.2164
SA3	without management measures	willow–poplar floodplain forest	2020	Carabidae	Platynus assimilis	9.3	1.8	3.6	31.5382
SA3	without management measures	willow–poplar floodplain forest	2020	Carabidae	Platynus assimilis	8.2	2	3.6	30.8976
SA2	without management measures	willow–poplar floodplain forest	2020	Carabidae	Platynus assimilis	10	1.6	3.6	30.144
SA3	without management measures	willow–poplar floodplain forest	2020	Carabidae	Platynus assimilis	10	1.6	3.6	30.144
SA14	with management measures	Lowland hay meadow	2021	Carabidae	Poecilus versicolor	12.5	5	2.7	88.3125
SA10	with management measures	poplar nursery	2020	Carabidae	Pseudoophonus rufipes	16	4.7	5.2	204.644
SA10	with management measures	poplar nursery	2020	Carabidae	Pseudoophonus rufipes	14	3.6	5.4	142.43
SA10	with management measures	poplar nursery	2020	Carabidae	Pseudoophonus rufipes	14	3	5.2	114.296
SA10	with management measures	poplar nursery	2020	Carabidae	Pseudoophonus rufipes	13.8	4.3	5.2	161.484
SA10	with management measures	poplar nursery	2020	Carabidae	Pseudoophonus rufipes	12.8	3.2	4.4	94.3172
SA10	with management measures	poplar nursery	2020	Carabidae	Pseudoophonus rufipes	14	3	5	109.9
SA10	with management measures	poplar nursery	2020	Carabidae	Pseudoophonus rufipes	14.7	3	4.6	106.163
SA10	with management measures	poplar nursery	2020	Carabidae	Pseudoophonus rufipes	14.8	3	5	116.18
SA10	with management measures	poplar nursery	2020	Carabidae	Pseudoophonus rufipes	12	2	3.8	47.728
SA10	with management measures	poplar nursery	2020	Carabidae	Pterostichus nigrita	12	3.8	4.6	109.774
SA10	with management measures	poplar nursery	2020	Carabidae	Calathus fuscipes	12.7	3.2	4.7	99.9609
SA10	with management measures	poplar nursery	2020	Carabidae	Calathus fuscipes	12	2.8	4.4	77.3696
SA10	with management measures	poplar nursery	2020	Carabidae	Calathus fuscipes	11	2.8	4.3	69.3103
SA10	with management measures	poplar nursery	2020	Carabidae	Calathus fuscipes	7.5	2.8	4.7	51.653
SA10	with management measures	poplar nursery	2020	Carabidae	Calathus fuscipes	12.4	3.2	4.4	91.3698
SA10	with management measures	poplar nursery	2020	Carabidae	Calathus fuscipes	12.4	2.7	4.3	75.3412
SA10	with management measures	poplar nursery	2020	Carabidae	Calathus fuscipes	13.6	2.9	5	103.201
SA4	without management measures	pasture	2020	Carabidae	Calathus fuscipes	11.8	2.5	4.4	67.9287
SA4	without management measures	pasture	2020	Carabidae	Calathus fuscipes	12.5	2.6	4.2	71.435
SA3	without management measures	willow–poplar floodplain forest	2020	Carabidae	Platynus assimilis	9	1.7	3.5	28.0245
SA3	without management measures	willow–poplar floodplain forest	2020	Carabidae	Platynus assimilis	10	1.5	3.4	26.69
SA9	with management measures	Reed communities of wetlands	2020	Carabidae	Cychrus caraboides	16.6	5	6.7	291.026
SA9	with management measures	Reed communities of wetlands	2020	Carabidae	Cychrus caraboides	14.4	4.9	7	258.485
SA9	with management measures	Reed communities of wetlands	2020	Carabidae	Pterostichus niger	19	3.6	6.5	232.674
SA9	with management measures	Reed communities of wetlands	2020	Carabidae	Pterostichus niger	14.8	2.9	4.9	110.061
SA14	with management measures	Lowland hay meadow	2021	Carabidae	Poecilus versicolor	12.2	4.6	2.7	79.2976
SA9	with management measures	Reed communities of wetlands	2020	Carabidae	Pterostichus niger	18.7	4	5.7	223.128
SA9	with management measures	Reed communities of wetlands	2020	Carabidae	Amara aenea	8	2.3	3.6	34.6656
SA9	with management measures	Reed communities of wetlands	2020	Carabidae	Amara aenea	8	2	3.3	27.632
SA9	with management measures	Reed communities of wetlands	2020	Carabidae	Pseudoophonus rufipes	10.7	2.6	3.9	56.7806
SA9	with management measures	Reed communities of wetlands	2020	Carabidae	Pseudoophonus rufipes	15.6	3	4.3	105.316
SA9	with management measures	Reed communities of wetlands	2020	Carabidae	Pseudoophonus rufipes	13.7	3.3	4.6	108.836
SA9	with management measures	Reed communities of wetlands	2020	Carabidae	Pseudoophonus rufipes	13.9	3.5	4.5	114.571
SA9	with management measures	Reed communities of wetlands	2020	Carabidae	Pseudoophonus rufipes	13.4	3	4.2	88.3596
SA9	with management measures	Reed communities of wetlands	2020	Carabidae	Pseudoophonus rufipes	15	3.3	4.4	113.982
SA9	with management measures	Reed communities of wetlands	2020	Carabidae	Pseudoophonus rufipes	13	2.7	4.2	77.1498
SA9	with management measures	Reed communities of wetlands	2020	Carabidae	Pseudoophonus rufipes	13.1	3.2	5	109.691
SA9	with management measures	Reed communities of wetlands	2020	Carabidae	Carabus granulatus	21.7	5.3	8	481.509
SA9	with management measures	Reed communities of wetlands	2020	Carabidae	Pterostichus niger	17	3.9	5.6	194.303
SA9	with management measures	Reed communities of wetlands	2020	Carabidae	Anchomenus dorsalis	6	1.4	2.2	9.6712
SA13	with management measures	alluvial meadow	2020	Carabidae	Carabus granulatus	19	4.2	6.7	279.805
SA13	with management measures	alluvial meadow	2020	Carabidae	Carabus granulatus	20	4.2	6.9	303.324
SA13	with management measures	alluvial meadow	2020	Carabidae	Carabus granulatus	18.5	4	6.9	267.214
SA13	with management measures	alluvial meadow	2020	Carabidae	Carabus granulatus	18.7	4.1	7	280.868
SA13	with management measures	alluvial meadow	2020	Carabidae	Carabus granulatus	19	4.4	7	306.255
SA13	with management measures	alluvial meadow	2020	Carabidae	Carabus granulatus	20.9	4.5	7.3	359.302
SA13	with management measures	alluvial meadow	2020	Carabidae	Carabus granulatus	20	4.3	7.3	328.549
SA13	with management measures	alluvial meadow	2020	Carabidae	Pseudoophonus rufipes	14.2	2.8	4.8	99.8771
SA13	with management measures	alluvial meadow	2020	Carabidae	Pseudoophonus rufipes	14.7	3	5.7	131.55
SA13	with management measures	alluvial meadow	2020	Carabidae	Pseudoophonus rufipes	15.8	3.4	6	168.681
SA13	with management measures	alluvial meadow	2020	Carabidae	Pseudoophonus rufipes	13.5	2.7	4.2	80.1171
SA13	with management measures	alluvial meadow	2020	Carabidae	Pseudoophonus rufipes	13.4	3.3	5.2	120.337
SA13	with management measures	alluvial meadow	2020	Carabidae	Pseudoophonus rufipes	14.8	3.3	5	127.798
SA14	with management measures	Lowland hay meadow	2021	Carabidae	Poecilus versicolor	12.4	4.5	2.6	75.9252
SA13	with management measures	alluvial meadow	2020	Carabidae	Cicindela germanica	11.7	2.4	3	44.0856
SA13	with management measures	alluvial meadow	2020	Carabidae	Brachinus crepitans	5.4	1.3	2.4	8.81712
SA13	with management measures	alluvial meadow	2020	Carabidae	Brachinus explodens	8	1.6	2.5	16.7467
SA13	with management measures	alluvial meadow	2020	Carabidae	Brachinus explodens	7.6	1.7	2.3	15.5514
SA13	with management measures	alluvial meadow	2020	Carabidae	Brachinus explodens	7.2	1.6	2.2	13.2634
SA13	with management measures	alluvial meadow	2020	Carabidae	Brachinus explodens	6.3	1.8	2.5	14.8365
SA13	with management measures	alluvial meadow	2020	Carabidae	Brachinus explodens	7.6	1.6	2.6	16.5457
SA13	with management measures	alluvial meadow	2020	Carabidae	Brachinus explodens	8	2.5	2.8	29.3067
SA13	with management measures	alluvial meadow	2020	Carabidae	Brachinus explodens	8.4	1.8	2.9	22.9471
SA13	with management measures	alluvial meadow	2020	Carabidae	Brachinus explodens	8.6	1.9	3.2	27.3641
SA13	with management measures	alluvial meadow	2020	Carabidae	Pterostichus niger	18	3.8	5	178.98
SA13	with management measures	alluvial meadow	2020	Carabidae	Poecilus cupreus	12.4	2.6	4.5	75.9252
SA13	with management measures	alluvial meadow	2020	Carabidae	Poecilus cupreus	12	3	4.7	88.548
SA13	with management measures	alluvial meadow	2020	Carabidae	Poecilus cupreus	12.6	2.7	4.5	80.1171
SA13	with management measures	alluvial meadow	2020	Carabidae	Poecilus cupreus	12.8	2.6	4.2	73.1494
SA13	with management measures	alluvial meadow	2020	Carabidae	Poecilus cupreus	14	2.8	4.6	94.3675
SA13	with management measures	alluvial meadow	2020	Carabidae	Poecilus cupreus	12.7	3.1	4.6	94.7767
SA13	with management measures	alluvial meadow	2020	Carabidae	Poecilus cupreus	12.5	3.4	4.2	93.415
SA13	with management measures	alluvial meadow	2020	Carabidae	Poecilus cupreus	13.5	3	4.1	86.8995
SA13	with management measures	alluvial meadow	2020	Carabidae	Poecilus cupreus	12	3.1	3.8	73.9784
SA13	with management measures	alluvial meadow	2020	Carabidae	Poecilus cupreus	12	3.8	4.2	100.229
SA13	with management measures	alluvial meadow	2020	Carabidae	Anchomenus dorsalis	6.5	1	2	6.80333
SA13	with management measures	alluvial meadow	2020	Carabidae	Anchomenus dorsalis	6.9	1.3	2.4	11.2663
SA13	with management measures	alluvial meadow	2020	Carabidae	Anchomenus dorsalis	7.2	1.4	2.4	12.6605
SA7	with management measures	willow–poplar floodplain forest	2020	Carabidae	Carabus granulatus	20	4.5	6.5	306.15
SA7	with management measures	willow–poplar floodplain forest	2020	Carabidae	Carabus granulatus	23	5.6	7	471.837
SA7	with management measures	willow–poplar floodplain forest	2020	Carabidae	Carabus granulatus	21	5.5	7	423.115
SA7	with management measures	willow–poplar floodplain forest	2020	Carabidae	Cychrus caraboides	11.4	5	6.4	190.912
SA7	with management measures	willow–poplar floodplain forest	2020	Carabidae	Pterostichus niger	18.6	3.4	5.8	191.954
SA7	with management measures	willow–poplar floodplain forest	2020	Carabidae	Pterostichus niger	19.8	4	5.1	211.385
SA7	with management measures	willow–poplar floodplain forest	2020	Carabidae	Pterostichus niger	20	4	6	251.2
SA7	with management measures	willow–poplar floodplain forest	2020	Carabidae	Pterostichus niger	20	4.3	6	270.04
SA7	with management measures	willow–poplar floodplain forest	2020	Carabidae	Pterostichus niger	19.6	4	6	246.176
SA7	with management measures	willow–poplar floodplain forest	2020	Carabidae	Pterostichus niger	18.6	3.7	6	216.095
SA7	with management measures	willow–poplar floodplain forest	2020	Carabidae	Pterostichus niger	17.4	3.1	6.1	172.194
SA7	with management measures	willow–poplar floodplain forest	2020	Carabidae	Pterostichus niger	17	3.2	6	170.816
SA7	with management measures	willow–poplar floodplain forest	2020	Carabidae	Pterostichus niger	20.4	4.8	6.3	322.842
SA7	with management measures	willow–poplar floodplain forest	2020	Carabidae	Pterostichus niger	18.5	2.3	5.6	124.7
SA7	with management measures	willow–poplar floodplain forest	2020	Carabidae	Pterostichus niger	19.2	5.1	6	307.469
SA7	with management measures	willow–poplar floodplain forest	2020	Carabidae	Pterostichus niger	20.1	4.5	6.7	317.148
SA7	with management measures	willow–poplar floodplain forest	2020	Carabidae	Pterostichus niger	20.3	3.9	6.7	277.596
SA7	with management measures	willow–poplar floodplain forest	2020	Carabidae	Pterostichus niger	18.8	3.6	5.9	208.973
SA7	with management measures	willow–poplar floodplain forest	2020	Carabidae	Pterostichus niger	18.3	3.5	5.6	187.709
SA7	with management measures	willow–poplar floodplain forest	2020	Carabidae	Pterostichus niger	20.6	3.6	6.2	240.624
SA7	with management measures	willow–poplar floodplain forest	2020	Carabidae	Pterostichus niger	20	4	6.4	267.947
SA7	with management measures	willow–poplar floodplain forest	2020	Carabidae	Pterostichus niger	22	3.7	6.2	264.116
SA7	with management measures	willow–poplar floodplain forest	2020	Carabidae	Pterostichus niger	20	3.7	6.6	255.596
SA7	with management measures	willow–poplar floodplain forest	2020	Carabidae	Pterostichus niger	20.6	4	6.4	275.985
SA7	with management measures	willow–poplar floodplain forest	2020	Carabidae	Pterostichus niger	19.9	4.8	6	299.933
SA7	with management measures	willow–poplar floodplain forest	2020	Carabidae	Pterostichus niger	19	3.6	5.3	189.719
SA7	with management measures	willow–poplar floodplain forest	2020	Carabidae	Pterostichus niger	22.9	4.4	6.9	363.844
SA7	with management measures	willow–poplar floodplain forest	2020	Carabidae	Pterostichus niger	21.4	4	6.2	277.743
SA7	with management measures	willow–poplar floodplain forest	2020	Carabidae	Pterostichus niger	21.4	4	6.5	291.183
SA7	with management measures	willow–poplar floodplain forest	2020	Carabidae	Pterostichus niger	25	4.4	6.8	391.453
SA7	with management measures	willow–poplar floodplain forest	2020	Carabidae	Pterostichus niger	22.8	4.6	7	384.21
SA15	with management measures	pasture	2020	Carabidae	Pseudoophonus rufipes	13.4	2.8	4.8	94.2502
SA15	with management measures	pasture	2020	Carabidae	Pseudoophonus rufipes	13.7	3.3	4.6	108.836
SA15	with management measures	pasture	2020	Carabidae	Pseudoophonus rufipes	13	3.2	5	108.853
SA15	with management measures	pasture	2020	Carabidae	Cicindela germanica	10.3	2.7	3	43.6617
SA15	with management measures	pasture	2020	Carabidae	Cicindela germanica	11	3	3.1	53.537
SA15	with management measures	pasture	2020	Carabidae	Cicindela germanica	10.3	2	3	32.342
SA15	with management measures	pasture	2020	Carabidae	Calathus fuscipes	11.2	3	4.3	75.6112
SA15	with management measures	pasture	2020	Carabidae	Calathus fuscipes	11.1	3.1	4.3	77.434
SA15	with management measures	pasture	2020	Carabidae	Calathus fuscipes	11.9	2.8	4.1	71.4936
SA15	with management measures	pasture	2020	Carabidae	Calathus fuscipes	12.1	3	4	75.988
SA15	with management measures	pasture	2020	Carabidae	Calathus fuscipes	11.4	3	4.3	76.9614
SA15	with management measures	pasture	2020	Carabidae	Calathus fuscipes	12.1	3	4	75.988
SA15	with management measures	pasture	2020	Carabidae	Calathus fuscipes	12.2	3.1	4.2	83.1284
SA15	with management measures	pasture	2020	Carabidae	Calathus fuscipes	11	2.6	4.8	71.8432
SA15	with management measures	pasture	2020	Carabidae	Calathus fuscipes	11.2	2.7	4.7	74.3803
SA15	with management measures	pasture	2020	Carabidae	Calathus fuscipes	11.8	3.1	4.2	80.4028
SA15	with management measures	pasture	2020	Carabidae	Calathus fuscipes	11.3	2.8	4.5	74.5122
SA15	with management measures	pasture	2020	Carabidae	Calathus fuscipes	11.4	2.6	4.7	72.9045
SA15	with management measures	pasture	2020	Carabidae	Calathus fuscipes	11.4	2.5	5	74.575
SA15	with management measures	pasture	2020	Carabidae	Calathus fuscipes	12.2	3.1	4.7	93.0246
SA15	with management measures	pasture	2020	Carabidae	Calathus fuscipes	13	3.3	4.7	105.52
SA15	with management measures	pasture	2020	Carabidae	Calathus fuscipes	11.3	2	4.5	53.223
SA15	with management measures	pasture	2020	Carabidae	Calathus fuscipes	12.1	3	4.5	85.4865
SA15	with management measures	pasture	2020	Carabidae	Calathus fuscipes	13	3.4	4.8	111.03
SA15	with management measures	pasture	2020	Carabidae	Calathus fuscipes	13.8	3	4.8	103.997
SA15	with management measures	pasture	2020	Carabidae	Calathus fuscipes	12.1	3.2	4.9	99.291
SA15	with management measures	pasture	2020	Carabidae	Calathus fuscipes	11.4	3.1	4.7	86.9246
SA15	with management measures	pasture	2020	Carabidae	Calathus fuscipes	12.5	3.2	4.7	98.3867
SA15	with management measures	pasture	2020	Carabidae	Calathus fuscipes	13	3.2	5	108.853
SA15	with management measures	pasture	2020	Carabidae	Calathus fuscipes	11.2	2.5	4.4	64.4747
SA15	with management measures	pasture	2020	Carabidae	Calathus fuscipes	12.3	2.5	4.3	69.1977
SA15	with management measures	pasture	2020	Carabidae	Calathus fuscipes	12	2.6	4.6	75.1088
SA15	with management measures	pasture	2020	Carabidae	Calathus fuscipes	10.1	3.2	5	84.5707
SA15	with management measures	pasture	2020	Carabidae	Calathus fuscipes	13.3	3.1	4	86.3081
SA15	with management measures	pasture	2020	Carabidae	Calathus fuscipes	12	3.1	5.1	99.2868
SA15	with management measures	pasture	2020	Carabidae	Calathus fuscipes	12.9	3.2	4.5	97.2144
SA15	with management measures	pasture	2020	Carabidae	Calathus fuscipes	13.2	3.2	4.4	97.2646
SA15	with management measures	pasture	2020	Carabidae	Calathus fuscipes	13.3	2.9	5	100.925
SA15	with management measures	pasture	2020	Carabidae	Calathus fuscipes	13.3	3	5	104.405
SA15	with management measures	pasture	2020	Carabidae	Calathus fuscipes	13.1	3.4	4.7	109.554
SA15	with management measures	pasture	2020	Carabidae	Calathus fuscipes	13.2	3.3	4.9	111.702
SA15	with management measures	pasture	2020	Carabidae	Calathus fuscipes	13.3	3.2	5	111.365
SA15	with management measures	pasture	2020	Carabidae	Calathus fuscipes	12.8	3.3	5.1	112.739
SA15	with management measures	pasture	2020	Carabidae	Calathus fuscipes	13.6	3.5	4.9	122.062
SA15	with management measures	pasture	2020	Carabidae	Calathus fuscipes	13.3	4.6	5	160.088
SA15	with management measures	pasture	2020	Carabidae	Calathus fuscipes	10.9	2.3	4	52.4799
SA15	with management measures	pasture	2020	Carabidae	Nebria brevicollis	11.8	2.6	4.1	65.8291
SA15	with management measures	pasture	2020	Carabidae	Calathus melanocephalus	6.6	1.6	2.7	14.9213
SA2	without management measures	willow–poplar floodplain forest	2020	Carabidae	Cychrus caraboides	19	5	7.2	357.96
SA2	without management measures	willow–poplar floodplain forest	2020	Carabidae	Cychrus caraboides	15.5	4.9	6.7	266.306
SA2	without management measures	willow–poplar floodplain forest	2020	Carabidae	Carabus granulatus	18.8	4.5	6	265.644
SA2	without management measures	willow–poplar floodplain forest	2020	Carabidae	Carabus granulatus	18	4.3	6.7	271.39
SA2	without management measures	willow–poplar floodplain forest	2020	Carabidae	Carabus granulatus	17.3	4.3	7	272.515
SA2	without management measures	willow–poplar floodplain forest	2020	Carabidae	Carabus granulatus	18.7	4.9	6.2	297.309
SA2	without management measures	willow–poplar floodplain forest	2020	Carabidae	Carabus granulatus	18.1	4.5	7	298.379
SA2	without management measures	willow–poplar floodplain forest	2020	Carabidae	Carabus granulatus	19.4	4.2	7.3	311.281
SA2	without management measures	willow–poplar floodplain forest	2020	Carabidae	Carabus granulatus	18.7	4.7	7.1	326.57
SA2	without management measures	willow–poplar floodplain forest	2020	Carabidae	Carabus granulatus	18.4	4.9	7	330.286
SA2	without management measures	willow–poplar floodplain forest	2020	Carabidae	Carabus granulatus	19.5	4.6	7.2	337.99
SA2	without management measures	willow–poplar floodplain forest	2020	Carabidae	Carabus granulatus	19.6	4.4	7.5	338.492
SA2	without management measures	willow–poplar floodplain forest	2020	Carabidae	Carabus granulatus	19.1	5	7	349.848
SA2	without management measures	willow–poplar floodplain forest	2020	Carabidae	Carabus granulatus	18.8	4.7	7.5	346.813
SA2	without management measures	willow–poplar floodplain forest	2020	Carabidae	Carabus granulatus	20.1	5	6.9	362.906
SA2	without management measures	willow–poplar floodplain forest	2020	Carabidae	Carabus granulatus	21.1	5	7	386.482
SA2	without management measures	willow–poplar floodplain forest	2020	Carabidae	Carabus granulatus	18.3	5.8	7.6	422.154
SA2	without management measures	willow–poplar floodplain forest	2020	Carabidae	Carabus granulatus	19	4.9	6.9	336.184
SA2	without management measures	willow–poplar floodplain forest	2020	Carabidae	Carabus granulatus	19.5	4.6	7.4	347.378
SA2	without management measures	willow–poplar floodplain forest	2020	Carabidae	Carabus granulatus	20.1	4.8	7.2	363.537
SA2	without management measures	willow–poplar floodplain forest	2020	Carabidae	Carabus granulatus	20.1	4.8	7.3	368.586
SA2	without management measures	willow–poplar floodplain forest	2020	Carabidae	Carabus granulatus	19	5	17.7	879.985
SA2	without management measures	willow–poplar floodplain forest	2020	Carabidae	Carabus granulatus	18	5.1	6.7	321.881
SA2	without management measures	willow–poplar floodplain forest	2020	Carabidae	Carabus granulatus	18.1	4.3	7	285.117
SA2	without management measures	willow–poplar floodplain forest	2020	Carabidae	Carabus granulatus	20.1	4.7	7.3	360.907
SA2	without management measures	willow–poplar floodplain forest	2020	Carabidae	Carabus granulatus	21	4.6	7.3	369.044
SA2	without management measures	willow–poplar floodplain forest	2020	Carabidae	Carabus granulatus	23.1	4.8	7.5	435.204
SA2	without management measures	willow–poplar floodplain forest	2020	Carabidae	Carabus granulatus	20.4	5.3	7.8	441.346
SA2	without management measures	willow–poplar floodplain forest	2020	Carabidae	Carabus granulatus	19.4	5.8	7.7	453.418
SA2	without management measures	willow–poplar floodplain forest	2020	Carabidae	Carabus granulatus	22.8	5.1	8	486.826
SA2	without management measures	willow–poplar floodplain forest	2020	Carabidae	Carabus granulatus	23.1	5	8.3	501.694
SA2	without management measures	willow–poplar floodplain forest	2020	Carabidae	Carabus granulatus	24.8	5.6	8.3	603.248
SA2	without management measures	willow–poplar floodplain forest	2020	Carabidae	Carabus granulatus	23.1	6	8.5	616.539
SA2	without management measures	willow–poplar floodplain forest	2020	Carabidae	Carabus granulatus	18.5	3.6	6	209.124
SA2	without management measures	willow–poplar floodplain forest	2020	Carabidae	Carabus granulatus	21.1	5.6	7.7	476.145
SA2	without management measures	willow–poplar floodplain forest	2020	Carabidae	Carabus granulatus	19.1	3.6	6	215.906
SA2	without management measures	willow–poplar floodplain forest	2020	Carabidae	Carabus granulatus	22.1	6.4	8	592.162
SA2	without management measures	willow–poplar floodplain forest	2020	Carabidae	Carabus granulatus	18.4	3.5	6	202.216
SA2	without management measures	willow–poplar floodplain forest	2020	Carabidae	Carabus granulatus	20.3	5.1	7.6	411.773
SA2	without management measures	willow–poplar floodplain forest	2020	Carabidae	Carabus granulatus	24.6	5.4	8.2	570.061
SA2	without management measures	willow–poplar floodplain forest	2020	Carabidae	Carabus granulatus	18.3	3.4	7	227.933
SA2	without management measures	willow–poplar floodplain forest	2020	Carabidae	Carabus granulatus	18.5	5.2	7.5	377.585
SA2	without management measures	willow–poplar floodplain forest	2020	Carabidae	Carabus granulatus	21.3	5.5	8	490.468
SA2	without management measures	willow–poplar floodplain forest	2020	Carabidae	Carabus granulatus	22	5.3	8.3	506.472
SA14	with management measures	Lowland hay meadow	2021	Carabidae	Poecilus versicolor	12	4.6	2.6	75.1088
SA2	without management measures	willow–poplar floodplain forest	2020	Carabidae	Carabus granulatus	26.8	7.1	9.3	926.093
SA2	without management measures	willow–poplar floodplain forest	2020	Carabidae	Carabus granulatus	22.7	5.7	7.5	507.856
SA2	without management measures	willow–poplar floodplain forest	2020	Carabidae	Carabus granulatus	20	5.3	8.4	465.976
SA2	without management measures	willow–poplar floodplain forest	2020	Carabidae	Carabus granulatus	16.5	4.3	6.6	245.061
SA2	without management measures	willow–poplar floodplain forest	2020	Carabidae	Carabus granulatus	20.4	4.7	6.9	346.223
SA2	without management measures	willow–poplar floodplain forest	2020	Carabidae	Carabus granulatus	19.4	4.8	6.5	316.763
SA2	without management measures	willow–poplar floodplain forest	2020	Carabidae	Carabus granulatus	22.4	5	7.5	439.6
SA2	without management measures	willow–poplar floodplain forest	2020	Carabidae	Carabus granulatus	21.2	4.4	7	341.716
SA2	without management measures	willow–poplar floodplain forest	2020	Carabidae	Carabus granulatus	24.1	5.1	8.5	546.745
SA2	without management measures	willow–poplar floodplain forest	2020	Carabidae	Carabus granulatus	22	5.3	7.8	475.961
SA2	without management measures	willow–poplar floodplain forest	2020	Carabidae	Carabus granulatus	20.4	4.8	8	409.958
SA2	without management measures	willow–poplar floodplain forest	2020	Carabidae	Carabus granulatus	21.6	5.2	7.3	429.1
SA2	without management measures	willow–poplar floodplain forest	2020	Carabidae	Carabus granulatus	22.3	5.1	7.8	464.246
SA2	without management measures	willow–poplar floodplain forest	2020	Carabidae	Carabus granulatus	22	3.6	7.6	315.005
SA2	without management measures	willow–poplar floodplain forest	2020	Carabidae	Pterostichus niger	18.6	3.3	5.8	186.309
SA2	without management measures	willow–poplar floodplain forest	2020	Carabidae	Pterostichus niger	19.8	4.1	5	212.421
SA2	without management measures	willow–poplar floodplain forest	2020	Carabidae	Pterostichus niger	20	4.1	6	257.48
SA2	without management measures	willow–poplar floodplain forest	2020	Carabidae	Pterostichus niger	20	4.4	6	276.32
SA2	without management measures	willow–poplar floodplain forest	2020	Carabidae	Pterostichus niger	19.6	4.1	6	252.33
SA2	without management measures	willow–poplar floodplain forest	2020	Carabidae	Pterostichus niger	20.3	4	6.6	280.465
SA2	without management measures	willow–poplar floodplain forest	2020	Carabidae	Pterostichus niger	20.7	4	6.6	285.991
SA2	without management measures	willow–poplar floodplain forest	2020	Carabidae	Pterostichus niger	20	4.3	7	315.047
SA2	without management measures	willow–poplar floodplain forest	2020	Carabidae	Pterostichus niger	19.6	4.5	7	323.106
SA2	without management measures	willow–poplar floodplain forest	2020	Carabidae	Pterostichus niger	20.5	4.2	7.3	328.931
SA2	without management measures	willow–poplar floodplain forest	2020	Carabidae	Pterostichus niger	20	4.6	7.3	351.471
SA2	without management measures	willow–poplar floodplain forest	2020	Carabidae	Pterostichus niger	20.7	4.9	7	371.572
SA2	without management measures	willow–poplar floodplain forest	2020	Carabidae	Pterostichus niger	21	4.8	7.2	379.814
SA2	without management measures	willow–poplar floodplain forest	2020	Carabidae	Pterostichus niger	20	4	6.6	276.32
SA2	without management measures	willow–poplar floodplain forest	2020	Carabidae	Pterostichus niger	19.2	4.1	6.9	284.258
SA2	without management measures	willow–poplar floodplain forest	2020	Carabidae	Pterostichus niger	19.4	4.5	7	319.809
SA2	without management measures	willow–poplar floodplain forest	2020	Carabidae	Pterostichus niger	20	4.3	7.3	328.549
SA2	without management measures	willow–poplar floodplain forest	2020	Carabidae	Pterostichus niger	20.7	5.1	7	386.738
SA2	without management measures	willow–poplar floodplain forest	2020	Carabidae	Pterostichus niger	21	5	7.2	395.64
SA2	without management measures	willow–poplar floodplain forest	2020	Carabidae	Pterostichus niger	20.1	4	6.5	273.494
SA2	without management measures	willow–poplar floodplain forest	2020	Carabidae	Pterostichus niger	20.6	4	6.5	280.297
SA2	without management measures	willow–poplar floodplain forest	2020	Carabidae	Pterostichus niger	20.4	4.1	7.3	319.533
SA2	without management measures	willow–poplar floodplain forest	2020	Carabidae	Pterostichus niger	20	4.5	7.1	334.41
SA2	without management measures	willow–poplar floodplain forest	2020	Carabidae	Pterostichus niger	21	4.7	7.1	366.736
SA2	without management measures	willow–poplar floodplain forest	2020	Carabidae	Pterostichus niger	19.5	5.4	7	385.749
SA2	without management measures	willow–poplar floodplain forest	2020	Carabidae	Pterostichus niger	20.2	4.6	6.9	335.534
SA2	without management measures	willow–poplar floodplain forest	2020	Carabidae	Pterostichus niger	20	4.7	7.3	359.111
SA2	without management measures	willow–poplar floodplain forest	2020	Carabidae	Pterostichus niger	20.4	4	6.6	281.846
SA2	without management measures	willow–poplar floodplain forest	2020	Carabidae	Pterostichus niger	20	4.5	7	329.7
SA2	without management measures	willow–poplar floodplain forest	2020	Carabidae	Pterostichus niger	20.1	4.6	7.3	353.228
SA2	without management measures	willow–poplar floodplain forest	2020	Carabidae	Pterostichus niger	19.2	4	6.9	277.325
SA2	without management measures	willow–poplar floodplain forest	2020	Carabidae	Pterostichus niger	19.8	4.2	7	304.643
SA2	without management measures	willow–poplar floodplain forest	2020	Carabidae	Pterostichus niger	17.9	4.1	6	230.445
SA2	without management measures	willow–poplar floodplain forest	2020	Carabidae	Pterostichus niger	22	5	6.7	385.697
SA2	without management measures	willow–poplar floodplain forest	2020	Carabidae	Pterostichus niger	18.9	4	6.9	272.992
SA2	without management measures	willow–poplar floodplain forest	2020	Carabidae	Pterostichus niger	18.5	3.8	6.6	242.816
SA2	without management measures	willow–poplar floodplain forest	2020	Carabidae	Pterostichus niger	18.6	3.8	6.2	229.333
SA2	without management measures	willow–poplar floodplain forest	2020	Carabidae	Pterostichus niger	21	4	6.9	303.324
SA2	without management measures	willow–poplar floodplain forest	2020	Carabidae	Pterostichus niger	19	3.8	6.3	238.043
SA2	without management measures	willow–poplar floodplain forest	2020	Carabidae	Pterostichus niger	19.5	3.8	6.4	248.186
SA2	without management measures	willow–poplar floodplain forest	2020	Carabidae	Pterostichus niger	18.7	4.1	6.7	268.831
SA2	without management measures	willow–poplar floodplain forest	2020	Carabidae	Pterostichus niger	16.5	3.6	6.1	189.625
SA2	without management measures	willow–poplar floodplain forest	2020	Carabidae	Pterostichus niger	20	4.1	6.7	287.519
SA2	without management measures	willow–poplar floodplain forest	2020	Carabidae	Pterostichus niger	19	4.2	7.3	304.863
SA2	without management measures	willow–poplar floodplain forest	2020	Carabidae	Pterostichus niger	11.5	3.9	5.6	131.44
SA2	without management measures	willow–poplar floodplain forest	2020	Carabidae	Pterostichus niger	20.4	4.8	6.3	322.842
SA2	without management measures	willow–poplar floodplain forest	2020	Carabidae	Pterostichus niger	18.5	2.3	5.6	124.7
SA2	without management measures	willow–poplar floodplain forest	2020	Carabidae	Pterostichus niger	19.2	5.1	6	307.469
SA2	without management measures	willow–poplar floodplain forest	2020	Carabidae	Pterostichus niger	20.1	4.5	6.7	317.148
SA2	without management measures	willow–poplar floodplain forest	2020	Carabidae	Pterostichus niger	20.3	3.9	6.7	277.596
SA2	without management measures	willow–poplar floodplain forest	2020	Carabidae	Pterostichus niger	18.8	3.6	5.9	208.973
SA2	without management measures	willow–poplar floodplain forest	2020	Carabidae	Pterostichus niger	18.3	3.5	5.6	187.709
SA2	without management measures	willow–poplar floodplain forest	2020	Carabidae	Pterostichus niger	20.6	3.6	6.2	240.624
SA2	without management measures	willow–poplar floodplain forest	2020	Carabidae	Pterostichus niger	20	4	6.4	267.947
SA2	without management measures	willow–poplar floodplain forest	2020	Carabidae	Pterostichus niger	22	3.7	6.2	264.116
SA2	without management measures	willow–poplar floodplain forest	2020	Carabidae	Pterostichus niger	20	3.7	6.6	255.596
SA2	without management measures	willow–poplar floodplain forest	2020	Carabidae	Pterostichus niger	20.6	4	6.4	275.985
SA2	without management measures	willow–poplar floodplain forest	2020	Carabidae	Pterostichus niger	19.9	4.8	6	299.933
SA2	without management measures	willow–poplar floodplain forest	2020	Carabidae	Pterostichus niger	19	3.6	5.3	189.719
SA2	without management measures	willow–poplar floodplain forest	2020	Carabidae	Pterostichus niger	22.9	4.4	6.9	363.844
SA2	without management measures	willow–poplar floodplain forest	2020	Carabidae	Pterostichus niger	21.4	4	6.2	277.743
SA2	without management measures	willow–poplar floodplain forest	2020	Carabidae	Pterostichus niger	21.4	4	6.5	291.183
SA2	without management measures	willow–poplar floodplain forest	2020	Carabidae	Pterostichus niger	25	4.4	6.8	391.453
SA2	without management measures	willow–poplar floodplain forest	2020	Carabidae	Pterostichus niger	22.8	4.6	7	384.21
SA14	with management measures	Lowland hay meadow	2020	Carabidae	Pterostichus niger	19.5	3.4	4.7	163.076
SA14	with management measures	Lowland hay meadow	2020	Carabidae	Pterostichus niger	18	3.2	6.1	183.878
SA14	with management measures	Lowland hay meadow	2020	Carabidae	Pterostichus niger	18.9	3.8	5.7	214.239
SA14	with management measures	Lowland hay meadow	2020	Carabidae	Pterostichus niger	15	3.2	5	125.6
SA14	with management measures	Lowland hay meadow	2020	Carabidae	Pterostichus niger	16.3	3.2	5.4	147.404
SA14	with management measures	Lowland hay meadow	2020	Carabidae	Brachinus crepitans	9.7	2	3.3	33.5038
SA14	with management measures	Lowland hay meadow	2020	Carabidae	Brachinus crepitans	9.5	2	4	39.7733
SA14	with management measures	Lowland hay meadow	2020	Carabidae	Brachinus crepitans	9	2	3.3	31.086
SA14	with management measures	Lowland hay meadow	2020	Carabidae	Brachinus explodens	7.3	2	2.9	22.1579
SA14	with management measures	Lowland hay meadow	2020	Carabidae	Calathus fuscipes	13	2.8	4.8	91.4368
SA14	with management measures	Lowland hay meadow	2020	Carabidae	Calathus fuscipes	10.6	2.7	4	59.9112
SA14	with management measures	Lowland hay meadow	2020	Carabidae	Calathus fuscipes	12	2.4	4.4	66.3168
SA14	with management measures	Lowland hay meadow	2020	Carabidae	Calathus fuscipes	13.2	3	4.7	97.4028
SA14	with management measures	Lowland hay meadow	2020	Carabidae	Calathus fuscipes	11	3	4.3	74.261
SA14	with management measures	Lowland hay meadow	2020	Carabidae	Calathus fuscipes	11.1	3.1	4.3	77.434
SA14	with management measures	Lowland hay meadow	2020	Carabidae	Calathus fuscipes	11.9	2.8	4.1	71.4936
SA14	with management measures	Lowland hay meadow	2020	Carabidae	Calathus fuscipes	12.1	3	4	75.988
SA14	with management measures	Lowland hay meadow	2020	Carabidae	Calathus fuscipes	11.1	3	4.3	74.9361
SA14	with management measures	Lowland hay meadow	2020	Carabidae	Calathus fuscipes	12.1	3	4	75.988
SA14	with management measures	Lowland hay meadow	2020	Carabidae	Calathus fuscipes	12.2	3.1	4.2	83.1284
SA14	with management measures	Lowland hay meadow	2020	Carabidae	Calathus fuscipes	11	2.6	4.8	71.8432
SA14	with management measures	Lowland hay meadow	2020	Carabidae	Calathus fuscipes	11	2.7	4.7	73.0521
SA14	with management measures	Lowland hay meadow	2020	Carabidae	Calathus fuscipes	11.9	3.1	4.2	81.0842
SA14	with management measures	Lowland hay meadow	2020	Carabidae	Calathus fuscipes	11.3	2.8	4.5	74.5122
SA14	with management measures	Lowland hay meadow	2020	Carabidae	Calathus fuscipes	11.3	2.7	4.7	75.0444
SA14	with management measures	Lowland hay meadow	2020	Carabidae	Calathus fuscipes	11.2	2.7	5	79.128
SA14	with management measures	Lowland hay meadow	2020	Carabidae	Calathus fuscipes	12	3.3	4.7	97.4028
SA14	with management measures	Lowland hay meadow	2020	Carabidae	Calathus fuscipes	12.9	3.2	4.7	101.535
SA14	with management measures	Lowland hay meadow	2020	Carabidae	Calathus fuscipes	11.2	2.1	4.5	55.3896
SA14	with management measures	Lowland hay meadow	2020	Carabidae	Calathus fuscipes	12	3.1	4.5	87.606
SA14	with management measures	Lowland hay meadow	2020	Carabidae	Calathus fuscipes	12.9	3.5	4.8	113.417
SA14	with management measures	Lowland hay meadow	2020	Carabidae	Calathus fuscipes	13.7	3.1	4.8	106.685
SA14	with management measures	Lowland hay meadow	2020	Carabidae	Calathus fuscipes	12	3.3	4.9	101.548
SA14	with management measures	Lowland hay meadow	2020	Carabidae	Calathus fuscipes	11.2	3	4.7	82.6448
SA14	with management measures	Lowland hay meadow	2020	Carabidae	Calathus fuscipes	12.4	3.3	4.7	100.65
SA14	with management measures	Lowland hay meadow	2020	Carabidae	Calathus fuscipes	13.1	3.2	5	109.691
SA14	with management measures	Lowland hay meadow	2020	Carabidae	Calathus fuscipes	11	2.5	4.3	61.8842
SA14	with management measures	Lowland hay meadow	2020	Carabidae	Calathus fuscipes	12	2.5	4.4	69.08
SA14	with management measures	Lowland hay meadow	2020	Carabidae	Calathus fuscipes	12.1	2.6	4.7	77.3811
SA14	with management measures	Lowland hay meadow	2020	Carabidae	Calathus fuscipes	10	3.2	5.1	85.408
SA14	with management measures	Lowland hay meadow	2020	Carabidae	Calathus fuscipes	13	3.1	4.1	86.4704
SA14	with management measures	Lowland hay meadow	2020	Carabidae	Pseudoophonus rufipes	13.6	3	4.5	96.084
SA14	with management measures	Lowland hay meadow	2020	Carabidae	Pseudoophonus rufipes	13.5	3.1	4.8	105.127
SA14	with management measures	Lowland hay meadow	2020	Carabidae	Pseudoophonus rufipes	17	4.2	5.8	216.723
SA14	with management measures	Lowland hay meadow	2020	Carabidae	Pseudoophonus rufipes	13	3.2	5.4	117.562
SA14	with management measures	Lowland hay meadow	2020	Carabidae	Pseudoophonus rufipes	12.8	3	4.5	90.432
SA14	with management measures	Lowland hay meadow	2020	Carabidae	Pseudoophonus rufipes	12.3	2.7	5	86.8995
SA14	with management measures	Lowland hay meadow	2020	Carabidae	Pseudoophonus rufipes	15.3	3.7	5.3	157.017
SA14	with management measures	Lowland hay meadow	2020	Carabidae	Pseudoophonus rufipes	14.4	3	4.6	103.997
SA14	with management measures	Lowland hay meadow	2020	Carabidae	Pseudoophonus rufipes	14	3.4	5	124.553
SA14	with management measures	Lowland hay meadow	2020	Carabidae	Pseudoophonus rufipes	13.4	3.2	4.5	100.982
SA14	with management measures	Lowland hay meadow	2020	Carabidae	Pseudoophonus rufipes	13.7	3.4	5	121.884
SA14	with management measures	Lowland hay meadow	2020	Carabidae	Pseudoophonus rufipes	11	3	4.1	70.807
SA14	with management measures	Lowland hay meadow	2020	Carabidae	Pseudoophonus rufipes	12.6	4.2	5	138.474
SA14	with management measures	Lowland hay meadow	2020	Carabidae	Anchomenus dorsalis	7	1.6	2.4	14.0672
SA14	with management measures	Lowland hay meadow	2020	Carabidae	Anchomenus dorsalis	6.5	1.6	2.1	11.4296
SA3	without management measures	willow–poplar floodplain forest	2020	Carabidae	Pterostichus niger	19.7	4.5	6.3	292.279
SA3	without management measures	willow–poplar floodplain forest	2020	Carabidae	Pterostichus niger	18	4	6.3	237.384
SA3	without management measures	willow–poplar floodplain forest	2020	Carabidae	Pterostichus niger	17.5	3.6	5.4	178.038
SA3	without management measures	willow–poplar floodplain forest	2020	Carabidae	Pterostichus niger	20.4	4.2	6	269.035
SA3	without management measures	willow–poplar floodplain forest	2020	Carabidae	Pterostichus niger	22.7	5.3	7.5	472.217
SA3	without management measures	willow–poplar floodplain forest	2020	Carabidae	Pterostichus niger	15.5	3.8	5.1	157.204
SA3	without management measures	willow–poplar floodplain forest	2020	Carabidae	Pterostichus niger	16.8	3.3	5.5	159.575
SA3	without management measures	willow–poplar floodplain forest	2020	Carabidae	Pterostichus niger	16.7	3	5.1	133.717
SA3	without management measures	willow–poplar floodplain forest	2020	Carabidae	Pterostichus niger	15.8	3.5	5.2	150.49
SA3	without management measures	willow–poplar floodplain forest	2020	Carabidae	Pterostichus niger	21.8	4.6	6.6	346.367
SA3	without management measures	willow–poplar floodplain forest	2020	Carabidae	Pterostichus niger	18	4.2	5.9	233.428
SA3	without management measures	willow–poplar floodplain forest	2020	Carabidae	Pterostichus niger	21.7	4.2	6.7	319.567
SA3	without management measures	willow–poplar floodplain forest	2020	Carabidae	Pterostichus niger	19.4	5	5.8	294.427
SA3	without management measures	willow–poplar floodplain forest	2020	Carabidae	Nebria brevicollis	13	3.6	4.7	115.112
SA3	without management measures	willow–poplar floodplain forest	2020	Carabidae	Nebria brevicollis	12.4	3	4.5	87.606
SA3	without management measures	willow–poplar floodplain forest	2020	Carabidae	Nebria brevicollis	11	2.6	4.4	65.8563
SA3	without management measures	willow–poplar floodplain forest	2020	Carabidae	Platynus assimilis	11.8	2.2	3.2	43.4743
SA3	without management measures	willow–poplar floodplain forest	2020	Carabidae	Platynus assimilis	11.5	2.5	3.4	51.1558
SA5	with management measures	ash–alder floodplain forests	2020	Carabidae	Carabus coriaceus	30.3	8.5	12	1617.41
SA5	with management measures	ash–alder floodplain forests	2020	Carabidae	Anchomenus dorsalis	6	1.6	2.6	13.0624
SA5	with management measures	ash–alder floodplain forests	2020	Carabidae	Anchomenus dorsalis	6.5	1.6	2.2	11.9739
SA5	with management measures	ash–alder floodplain forests	2020	Carabidae	Calathus fuscipes	11.5	2.5	4	60.1833
SA5	with management measures	ash–alder floodplain forests	2020	Carabidae	Pseudoophonus rufipes	13.2	3.4	4.5	105.692
SA5	with management measures	ash–alder floodplain forests	2020	Carabidae	Pseudoophonus rufipes	12.4	2.6	4.2	70.8635
SA14	with management measures	Lowland hay meadow	2021	Carabidae	Poecilus versicolor	12.4	4.5	2.8	81.7656
SA9	with management measures	Reed communities of wetlands	2021	Carabidae	Nebria brevicollis	11.8	2.8	4.7	81.2674
SA9	with management measures	Reed communities of wetlands	2021	Carabidae	Nebria brevicollis	11	2.5	4.4	63.3233
SA9	with management measures	Reed communities of wetlands	2021	Carabidae	Nebria brevicollis	11	2.5	4.4	63.3233
SA14	with management measures	Lowland hay meadow	2021	Carabidae	Calathus fuscipes	11.4	2.8	4.5	75.1716
SA14	with management measures	Lowland hay meadow	2021	Carabidae	Calathus fuscipes	11	2.7	4.5	69.9435
SA6	with management measures	Pannonian poplar forest	2021	Carabidae	Platyderus rufus	6.9	1.4	1.8	9.09972
SA3	without management measures	willow–poplar floodplain forest	2021	Carabidae	Asaphidion austriacum	4	1	1.6	3.34933
SA3	without management measures	willow–poplar floodplain forest	2021	Carabidae	Asaphidion austriacum	3.9	0.9	1.6	2.93904
SA3	without management measures	willow–poplar floodplain forest	2021	Carabidae	Asaphidion austriacum	4.4	1	1.6	3.68427
SA3	without management measures	willow–poplar floodplain forest	2021	Carabidae	Bembidion illigeri	5.4	1	2.3	6.4998
SA3	without management measures	willow–poplar floodplain forest	2021	Carabidae	Trichocellus placidus	4.8	1	2.2	5.5264
SA5	with management measures	ash–alder floodplain forests	2021	Carabidae	Amara aenea	8	2	3.2	26.7947
SA4	without management measures	pasture	2021	Carabidae	Calathus fuscipes	10.9	2.3	4.2	55.1039
SA4	without management measures	pasture	2021	Carabidae	Calathus fuscipes	12.8	2.8	4.5	84.4032
SA4	without management measures	pasture	2021	Carabidae	Calathus fuscipes	10	2.4	3.7	46.472
SA4	without management measures	pasture	2021	Carabidae	Calathus fuscipes	12.6	2.5	4	65.94
SA4	without management measures	pasture	2021	Carabidae	Calathus fuscipes	11.7	3	4.7	86.3343
SA4	without management measures	pasture	2021	Carabidae	Calathus fuscipes	12.6	2.9	4.6	87.964
SA4	without management measures	pasture	2021	Carabidae	Calathus fuscipes	14	2.8	4.8	98.4704
SA4	without management measures	pasture	2021	Carabidae	Calathus fuscipes	10	2.5	3.4	44.4833
SA4	without management measures	pasture	2021	Carabidae	Calathus fuscipes	13	3	4	81.64
SA4	without management measures	pasture	2021	Carabidae	Calathus fuscipes	12.4	2.6	4	67.4891
SA15	with management measures	pasture	2021	Carabidae	Cicindela germanica	10.1	2.5	3	39.6425
SA15	with management measures	pasture	2021	Carabidae	Calathus melanocephalus	6.9	1.5	2.6	14.0829
SA9	with management measures	Reed communities of wetlands	2021	Carabidae	Carabus granulatus	23.2	5.4	8.9	583.512
SA9	with management measures	Reed communities of wetlands	2021	Carabidae	Platynus assimilis	11.3	1.8	4	42.5784
SA9	with management measures	Reed communities of wetlands	2021	Carabidae	Harpalus rubripes	12	1.5	2.4	22.608
SA9	with management measures	Reed communities of wetlands	2021	Carabidae	Harpalus rubripes	7.5	1.9	2.3	17.1522
SA7	with management measures	willow–poplar floodplain forest	2021	Carabidae	Amara aenea	6.6	1.4	2.6	12.5726
SA7	with management measures	willow–poplar floodplain forest	2021	Carabidae	Carabus granulatus	27.8	5	7.6	552.849
SA2	without management measures	willow–poplar floodplain forest	2021	Carabidae	Carabus granulatus	23.8	4.5	7.7	431.577
SA2	without management measures	willow–poplar floodplain forest	2021	Carabidae	Carabus granulatus	20	4.7	6.3	309.918
SA2	without management measures	willow–poplar floodplain forest	2021	Carabidae	Pterostichus niger	18.5	3.6	6.4	223.066
SA2	without management measures	willow–poplar floodplain forest	2021	Carabidae	Amara saphyrea	9.3	2.3	3.6	40.2988
SA2	without management measures	willow–poplar floodplain forest	2021	Carabidae	Harpalus tardus	10	2.3	4	48.1467
SA5	with management measures	ash–alder floodplain forests	2021	Carabidae	Carabus granulatus	21.9	5.6	8	513.453
SA5	with management measures	ash–alder floodplain forests	2021	Carabidae	Abax parallelus	16.5	4.3	5.6	207.931
SA5	with management measures	ash–alder floodplain forests	2021	Carabidae	Pseudoophonus rufipes	13.7	3	4.5	96.7905
SA5	with management measures	ash–alder floodplain forests	2021	Carabidae	Cicindela campestris	13.7	2.7	5	96.7905
SA5	with management measures	ash–alder floodplain forests	2021	Carabidae	Harpalus rubripes	7.4	1.9	2.7	19.8668
SA5	with management measures	ash–alder floodplain forests	2021	Carabidae	Harpalus rubripes	6.9	1.7	2.5	15.3468
SA8	with management measures	willow–poplar floodplain forest	2021	Carabidae	Anchomenus dorsalis	6.9	1.4	2.9	14.6607
SA8	with management measures	willow–poplar floodplain forest	2021	Carabidae	Anchomenus dorsalis	7.6	1.8	2.8	20.0458
SA11	with management measures	poplar nursery	2021	Carabidae	Carabus granulatus	21	4.4	6.5	314.314
SA11	with management measures	poplar nursery	2021	Carabidae	Carabus granulatus	20.9	5	6.9	377.349
SA11	with management measures	poplar nursery	2021	Carabidae	Carabus granulatus	21.5	4.5	7	354.428
SA11	with management measures	poplar nursery	2021	Carabidae	Anchomenus dorsalis	6.6	1.3	2	8.9804
SA11	with management measures	poplar nursery	2021	Carabidae	Calathus fuscipes	10.7	2.5	3.9	54.5967
SA11	with management measures	poplar nursery	2021	Carabidae	Calathus fuscipes	12.6	3	4.7	92.9754
SA11	with management measures	poplar nursery	2021	Carabidae	Calathus fuscipes	12.8	3	4.4	88.4224
SA11	with management measures	poplar nursery	2021	Carabidae	Calathus fuscipes	12.6	2.9	4.8	91.7885
SA11	with management measures	poplar nursery	2021	Carabidae	Amara aenea	7.6	2	3.2	25.4549
SA6	with management measures	Pannonian poplar forest	2021	Carabidae	Amara saphyrea	9.2	2	3.7	35.6285
SA6	with management measures	Pannonian poplar forest	2021	Carabidae	Amara saphyrea	9.1	1.9	3.5	31.6695
SA12	with management measures	poplar nursery	2021	Carabidae	Carabus granulatus	19.5	5	7	357.175
SA12	with management measures	poplar nursery	2021	Carabidae	Carabus granulatus	23	5	8.1	487.485
SA3	without management measures	willow–poplar floodplain forest	2020	Carabidae	Platynus assimilis	11.6	4.2	3.8	96.8878
SA3	without management measures	willow–poplar floodplain forest	2020	Carabidae	Platynus assimilis	10.1	2.7	2	28.5426
SA12	with management measures	poplar nursery	2021	Carabidae	Anchomenus dorsalis	6.3	2.5	2.6	21.4305
SA12	with management measures	poplar nursery	2021	Carabidae	Platyderus rufus	7	1.5	2.4	13.188
SA12	with management measures	poplar nursery	2021	Carabidae	Platyderus rufus	6.5	1.3	2.2	9.72877
SA12	with management measures	poplar nursery	2021	Carabidae	Platyderus rufus	6	1.5	2.4	11.304
SA13	with management measures	alluvial meadow	2021	Carabidae	Nebria brevicollis	11.4	2.6	4.3	66.6999
SA13	with management measures	alluvial meadow	2021	Carabidae	Carabus granulatus	23.4	5.1	7.6	474.655
SA13	with management measures	alluvial meadow	2021	Carabidae	Carabus granulatus	19.9	4	7.3	304.099
SA13	with management measures	alluvial meadow	2021	Carabidae	Carabus granulatus	21	4.1	5.4	243.319
SA13	with management measures	alluvial meadow	2021	Carabidae	Carabus granulatus	18.3	4	6.6	252.833
SA13	with management measures	alluvial meadow	2021	Carabidae	Carabus granulatus	22	3.9	6	269.412
SA13	with management measures	alluvial meadow	2021	Carabidae	Carabus granulatus	22	4.2	6.8	328.821
SA13	with management measures	alluvial meadow	2021	Carabidae	Carabus granulatus	23.5	4.4	7	378.789
SA13	with management measures	alluvial meadow	2021	Carabidae	Pterostichus niger	17.3	3.8	5.5	189.222
SA13	with management measures	alluvial meadow	2021	Carabidae	Pterostichus niger	16	3	4.8	120.576
SA13	with management measures	alluvial meadow	2021	Carabidae	Pterostichus niger	16	3.2	5.2	139.332
SA13	with management measures	alluvial meadow	2021	Carabidae	Pterostichus niger	16.1	3	5.1	128.913
SA13	with management measures	alluvial meadow	2021	Carabidae	Pterostichus niger	15.5	3.5	5	141.954
SA13	with management measures	alluvial meadow	2021	Carabidae	Pterostichus niger	17.5	3.1	5.6	158.989
SA2	without management measures	willow–poplar floodplain forest	2021	Carabidae	Carabus granulatus	22.5	5	6.8	400.35
SA2	without management measures	willow–poplar floodplain forest	2021	Carabidae	Carabus granulatus	20.4	4.7	6	301.063
SA2	without management measures	willow–poplar floodplain forest	2021	Carabidae	Carabus granulatus	21	4.5	7.3	361.022
SA2	without management measures	willow–poplar floodplain forest	2021	Carabidae	Carabus granulatus	21	4.7	7.2	371.902
SA2	without management measures	willow–poplar floodplain forest	2021	Carabidae	Carabus granulatus	20.3	4.4	6.7	313.186
SA2	without management measures	willow–poplar floodplain forest	2021	Carabidae	Carabus granulatus	21	4.8	7	369.264
SA2	without management measures	willow–poplar floodplain forest	2021	Carabidae	Carabus granulatus	22	4	6.7	308.557
SA2	without management measures	willow–poplar floodplain forest	2021	Carabidae	Carabus granulatus	20.4	4	6.6	281.846
SA2	without management measures	willow–poplar floodplain forest	2021	Carabidae	Carabus granulatus	20.4	4.3	7	321.348
SA2	without management measures	willow–poplar floodplain forest	2021	Carabidae	Carabus granulatus	22.4	4.9	6.7	384.855
SA2	without management measures	willow–poplar floodplain forest	2021	Carabidae	Carabus granulatus	20.4	4.6	6.2	304.48
SA2	without management measures	willow–poplar floodplain forest	2021	Carabidae	Carabus granulatus	20.9	4.5	7.3	359.302
SA2	without management measures	willow–poplar floodplain forest	2021	Carabidae	Carabus granulatus	21	4.6	7.2	363.989
SA2	without management measures	willow–poplar floodplain forest	2021	Carabidae	Carabus granulatus	20.3	4.3	6.8	310.636
SA2	without management measures	willow–poplar floodplain forest	2021	Carabidae	Carabus granulatus	21.2	4.9	7	380.547
SA2	without management measures	willow–poplar floodplain forest	2021	Carabidae	Carabus granulatus	22.1	4.1	6.7	317.709
SA2	without management measures	willow–poplar floodplain forest	2021	Carabidae	Carabus granulatus	20.4	4.2	6.5	291.455
SA2	without management measures	willow–poplar floodplain forest	2021	Carabidae	Carabus granulatus	20.4	4.3	7	321.348
SA2	without management measures	willow–poplar floodplain forest	2021	Carabidae	Carabus granulatus	21	4.5	7	346.185
SA2	without management measures	willow–poplar floodplain forest	2021	Carabidae	Carabus granulatus	24	5	7.8	489.84
SA2	without management measures	willow–poplar floodplain forest	2021	Carabidae	Carabus granulatus	21.6	4	6.3	284.861
SA2	without management measures	willow–poplar floodplain forest	2021	Carabidae	Carabus granulatus	20.5	4.4	7	330.433
SA2	without management measures	willow–poplar floodplain forest	2021	Carabidae	Carabus granulatus	23.9	5	7.8	487.799
SA2	without management measures	willow–poplar floodplain forest	2021	Carabidae	Carabus granulatus	21.5	4	6.3	283.542
SA2	without management measures	willow–poplar floodplain forest	2021	Carabidae	Carabus granulatus	20.4	4.4	7	328.821
SA2	without management measures	willow–poplar floodplain forest	2021	Carabidae	Carabus granulatus	22.6	4.6	7.9	429.805
SA2	without management measures	willow–poplar floodplain forest	2021	Carabidae	Carabus granulatus	23	5	7.9	475.448
SA2	without management measures	willow–poplar floodplain forest	2021	Carabidae	Carabus granulatus	20	4.1	7	300.393
SA2	without management measures	willow–poplar floodplain forest	2021	Carabidae	Carabus granulatus	19.6	4.5	7.5	346.185
SA2	without management measures	willow–poplar floodplain forest	2021	Carabidae	Carabus granulatus	25.3	5.6	8.4	622.825
SA2	without management measures	willow–poplar floodplain forest	2021	Carabidae	Carabus granulatus	19.5	4.1	6.1	255.227
SA2	without management measures	willow–poplar floodplain forest	2021	Carabidae	Carabus granulatus	22	4.8	7.5	414.48
SA2	without management measures	willow–poplar floodplain forest	2021	Carabidae	Carabus granulatus	20.4	4.3	7.5	344.301
SA2	without management measures	willow–poplar floodplain forest	2021	Carabidae	Carabus granulatus	24	5.2	8.1	529.027
SA2	without management measures	willow–poplar floodplain forest	2021	Carabidae	Carabus granulatus	26	5.3	8	576.923
SA2	without management measures	willow–poplar floodplain forest	2021	Carabidae	Carabus granulatus	22.5	4.6	7.9	427.904
SA2	without management measures	willow–poplar floodplain forest	2021	Carabidae	Carabus granulatus	23.1	5	7.9	477.516
SA2	without management measures	willow–poplar floodplain forest	2021	Carabidae	Carabus granulatus	20	4.9	7	359.007
SA2	without management measures	willow–poplar floodplain forest	2021	Carabidae	Carabus granulatus	19.6	4.4	7.5	338.492
SA2	without management measures	willow–poplar floodplain forest	2021	Carabidae	Carabus granulatus	25.3	5.5	8.4	611.703
SA2	without management measures	willow–poplar floodplain forest	2021	Carabidae	Carabus granulatus	19.5	4	6.1	249.002
SA2	without management measures	willow–poplar floodplain forest	2021	Carabidae	Carabus granulatus	22	4.8	7.4	408.954
SA2	without management measures	willow–poplar floodplain forest	2021	Carabidae	Carabus granulatus	20.4	4.3	7.4	339.71
SA2	without management measures	willow–poplar floodplain forest	2021	Carabidae	Carabus granulatus	24	5.2	8	522.496
SA2	without management measures	willow–poplar floodplain forest	2021	Carabidae	Carabus granulatus	26	5.3	8.3	598.557
SA2	without management measures	willow–poplar floodplain forest	2021	Carabidae	Carabus granulatus	22.1	4.8	7.3	405.261
SA2	without management measures	willow–poplar floodplain forest	2021	Carabidae	Carabus granulatus	25.2	5.1	7.9	531.345
SA2	without management measures	willow–poplar floodplain forest	2021	Carabidae	Carabus granulatus	23	5.6	8	539.243
SA2	without management measures	willow–poplar floodplain forest	2021	Carabidae	Carabus granulatus	23	5.3	8	510.355
SA2	without management measures	willow–poplar floodplain forest	2021	Carabidae	Carabus granulatus	22	4.8	7.3	403.427
SA2	without management measures	willow–poplar floodplain forest	2021	Carabidae	Carabus granulatus	25	5.1	7.9	527.127
SA2	without management measures	willow–poplar floodplain forest	2021	Carabidae	Carabus granulatus	23	5	8	481.467
SA2	without management measures	willow–poplar floodplain forest	2021	Carabidae	Pterostichus niger	22	4.5	6.4	331.584
SA2	without management measures	willow–poplar floodplain forest	2021	Carabidae	Pterostichus niger	17.8	3.9	6.2	225.245
SA2	without management measures	willow–poplar floodplain forest	2021	Carabidae	Pterostichus niger	21	4.2	7	323.106
SA2	without management measures	willow–poplar floodplain forest	2021	Carabidae	Pterostichus niger	21.9	4.5	6.4	330.077
SA2	without management measures	willow–poplar floodplain forest	2021	Carabidae	Pterostichus niger	17.9	3.9	6.2	226.51
SA2	without management measures	willow–poplar floodplain forest	2021	Carabidae	Pterostichus niger	21	4.1	7	315.413
SA2	without management measures	willow–poplar floodplain forest	2021	Carabidae	Pterostichus niger	21.4	4.1	6.8	312.237
SA2	without management measures	willow–poplar floodplain forest	2021	Carabidae	Pterostichus niger	20.1	3.4	6.4	228.893
SA2	without management measures	willow–poplar floodplain forest	2021	Carabidae	Pterostichus niger	23	5.4	6.6	428.987
SA2	without management measures	willow–poplar floodplain forest	2021	Carabidae	Pterostichus niger	22	4.2	6.6	319.15
SA2	without management measures	willow–poplar floodplain forest	2021	Carabidae	Pterostichus niger	19	3	6.3	187.929
SA2	without management measures	willow–poplar floodplain forest	2021	Carabidae	Pterostichus niger	21.4	3.8	6.7	285.135
SA2	without management measures	willow–poplar floodplain forest	2021	Carabidae	Pterostichus niger	20.2	4.5	7.2	342.511
SA2	without management measures	willow–poplar floodplain forest	2021	Carabidae	Pterostichus niger	18.3	4	6.6	252.833
SA2	without management measures	willow–poplar floodplain forest	2021	Carabidae	Pterostichus niger	21	4.1	6.8	306.401
SA2	without management measures	willow–poplar floodplain forest	2021	Carabidae	Pterostichus niger	20	3.4	6.4	227.755
SA2	without management measures	willow–poplar floodplain forest	2021	Carabidae	Pterostichus niger	23	5.5	6.6	436.931
SA2	without management measures	willow–poplar floodplain forest	2021	Carabidae	Pterostichus niger	22	4.3	6.6	326.748
SA2	without management measures	willow–poplar floodplain forest	2021	Carabidae	Pterostichus niger	19	2.9	6.3	181.665
SA2	without management measures	willow–poplar floodplain forest	2021	Carabidae	Pterostichus niger	21.4	3.8	6.8	289.391
SA2	without management measures	willow–poplar floodplain forest	2021	Carabidae	Pterostichus niger	20.2	4.5	7.1	337.754
SA2	without management measures	willow–poplar floodplain forest	2021	Carabidae	Pterostichus niger	18.3	4	6.5	249.002
SA14	with management measures	Lowland hay meadow	2021	Carabidae	Pterostichus niger	16.9	4	5.8	205.189
SA14	with management measures	Lowland hay meadow	2021	Carabidae	Pterostichus niger	18	3.8	5.5	196.878
SA14	with management measures	Lowland hay meadow	2021	Carabidae	Callistus lunatus	6.7	1.5	2.5	13.1487
SA14	with management measures	Lowland hay meadow	2021	Carabidae	Pseudoophonus rufipes	14	2.6	4.9	93.3417
SA14	with management measures	Lowland hay meadow	2021	Carabidae	Pseudoophonus rufipes	14.3	2.4	5	89.804
SA14	with management measures	Lowland hay meadow	2021	Carabidae	Pseudoophonus rufipes	13	3	4.7	95.927
SA14	with management measures	Lowland hay meadow	2021	Carabidae	Brachinus explodens	8.1	1.9	2.9	23.3569
SA14	with management measures	Lowland hay meadow	2021	Carabidae	Brachinus crepitans	10.2	2.2	3.4	39.9282
SA14	with management measures	Lowland hay meadow	2021	Carabidae	Brachinus crepitans	11.4	2.4	3	42.9552
SA14	with management measures	Lowland hay meadow	2021	Carabidae	Brachinus crepitans	10	2.2	3.4	39.1453
SA14	with management measures	Lowland hay meadow	2021	Carabidae	Brachinus crepitans	11.4	2.6	3	46.5348
SA14	with management measures	Lowland hay meadow	2021	Carabidae	Brachinus crepitans	6.6	1.7	2.4	14.0923
SA14	with management measures	Lowland hay meadow	2021	Carabidae	Brachinus crepitans	9.6	1.9	3	28.6368
SA14	with management measures	Lowland hay meadow	2021	Carabidae	Brachinus crepitans	6.5	1.6	2.2	11.9739
SA14	with management measures	Lowland hay meadow	2021	Carabidae	Calathus fuscipes	11	2.2	3.7	46.8593
SA14	with management measures	Lowland hay meadow	2021	Carabidae	Calathus fuscipes	13	2.5	4.6	78.2383
SA14	with management measures	Lowland hay meadow	2021	Carabidae	Poecilus versicolor	13.3	2.9	3.8	76.7029
SA13	with management measures	alluvial meadow	2020	Carabidae	Poecilus cupreus	14.1	14.2	14.2	1487.9
SA13	with management measures	alluvial meadow	2020	Carabidae	Poecilus cupreus	13.9	14	14	1425.77
SA13	with management measures	alluvial meadow	2020	Carabidae	Poecilus cupreus	14	14.1	14.1	1456.61
SA13	with management measures	alluvial meadow	2020	Carabidae	Poecilus cupreus	11.2	11	11	709.221
SA13	with management measures	alluvial meadow	2020	Carabidae	Poecilus cupreus	12.9	13	13	1140.92
SA14	with management measures	Lowland hay meadow	2021	Carabidae	Harpalus affinis	9.6	2.2	3.2	35.369
SA14	with management measures	Lowland hay meadow	2021	Carabidae	Harpalus affinis	9.6	2	3.6	36.1728
SA14	with management measures	Lowland hay meadow	2021	Carabidae	Harpalus affinis	10.4	2	2.8	30.4789
SA15	with management measures	pasture	2021	Carabidae	Carabus granulatus	20	4.5	6	282.6
SA15	with management measures	pasture	2021	Carabidae	Platynus assimilis	12	2	4.3	54.008
SA15	with management measures	pasture	2021	Carabidae	Nebria brevicollis	11.9	2.2	4.1	56.1736
SA15	with management measures	pasture	2021	Carabidae	Nebria brevicollis	13	2.6	4.8	84.9056
SA15	with management measures	pasture	2021	Carabidae	Nebria brevicollis	12.7	2.3	4.6	70.3182
SA15	with management measures	pasture	2021	Carabidae	Nebria brevicollis	11.6	2	4.3	52.2077
SA15	with management measures	pasture	2021	Carabidae	Nebria brevicollis	12.9	2.6	4.6	80.742
SA15	with management measures	pasture	2021	Carabidae	Nebria brevicollis	12	2.7	5	84.78
SA15	with management measures	pasture	2021	Carabidae	Nebria brevicollis	12	2	4.4	55.264
SA15	with management measures	pasture	2021	Carabidae	Nebria brevicollis	11.5	2	4.3	51.7577
SA15	with management measures	pasture	2021	Carabidae	Nebria brevicollis	12.9	3	4.6	93.1638
SA15	with management measures	pasture	2021	Carabidae	Nebria brevicollis	12	2.5	5	78.5
SA15	with management measures	pasture	2021	Carabidae	Nebria brevicollis	12	2	4.5	56.52
SA15	with management measures	pasture	2021	Carabidae	Poecilus cupreus	9.5	2.5	3.1	38.5304
SA15	with management measures	pasture	2021	Carabidae	Poecilus cupreus	9.5	2	3.6	35.796
SA15	with management measures	pasture	2021	Carabidae	Poecilus cupreus	9	1.9	3	26.847
SA15	with management measures	pasture	2021	Carabidae	Brachinus crepitans	5.9	1.1	2	6.79287
SA15	with management measures	pasture	2021	Carabidae	Anchomenus dorsalis	7.2	1.5	2.5	14.13
SA15	with management measures	pasture	2021	Carabidae	Anchomenus dorsalis	7.1	1.5	2.7	15.0484
SA15	with management measures	pasture	2021	Carabidae	Anchomenus dorsalis	5.6	1.2	1.9	6.68192
SA15	with management measures	pasture	2021	Carabidae	Amara saphyrea	8	2.4	3.4	34.1632
SA15	with management measures	pasture	2021	Carabidae	Amara aenea	6.3	1.8	2.8	16.6169
SA15	with management measures	pasture	2021	Carabidae	Amara aenea	6.2	1.6	2.6	13.4978
SA15	with management measures	pasture	2021	Carabidae	Amara aenea	6.1	1.611	2.8	14.4
SA10	with management measures	poplar nursery	2021	Carabidae	Carabus ullrichi	29.6	8.6	10	1332.2
SA10	with management measures	poplar nursery	2021	Carabidae	Carabus ullrichi	24	6	9	678.24
SA10	with management measures	poplar nursery	2021	Carabidae	Carabus ullrichi	24	6.6	8.9	737.774
SA10	with management measures	poplar nursery	2021	Carabidae	Carabus granulatus	25.5	5.4	8.4	605.329
SA10	with management measures	poplar nursery	2021	Carabidae	Carabus cancellatus	19.5	4.5	6.8	312.273
SA10	with management measures	poplar nursery	2021	Carabidae	Anchomenus dorsalis	7	1.3	2.3	10.9534
SA13	with management measures	alluvial meadow	2021	Carabidae	Pterostichus niger	19	3.9	6	232.674
SA13	with management measures	alluvial meadow	2021	Carabidae	Platynus assimilis	12	2	3.9	48.984
SA13	with management measures	alluvial meadow	2020	Carabidae	Poecilus cupreus	13	13.3	13.3	1203.44
SA13	with management measures	alluvial meadow	2021	Carabidae	Anchomenus dorsalis	7	1.6	2.8	16.4117
SA13	with management measures	alluvial meadow	2021	Carabidae	Anchomenus dorsalis	7	1.6	2.3	13.4811
SA13	with management measures	alluvial meadow	2021	Carabidae	Anchomenus dorsalis	6.5	1.6	2.1	11.4296
SA13	with management measures	alluvial meadow	2021	Carabidae	Nebria brevicollis	13	2.9	5.3	104.567
SA13	with management measures	alluvial meadow	2021	Carabidae	Nebria brevicollis	11	2.4	4.4	60.7904
SA13	with management measures	alluvial meadow	2021	Carabidae	Nebria brevicollis	11	1.9	4.4	48.1257
SA13	with management measures	alluvial meadow	2021	Carabidae	Nebria brevicollis	12.6	2.3	4.8	72.7978
SA13	with management measures	alluvial meadow	2021	Carabidae	Nebria brevicollis	13	2	4.2	57.148
SA13	with management measures	alluvial meadow	2021	Carabidae	Nebria brevicollis	11.7	2.8	4.8	82.2931
SA13	with management measures	alluvial meadow	2021	Carabidae	Nebria brevicollis	12	2.2	4.8	66.3168
SA13	with management measures	alluvial meadow	2021	Carabidae	Nebria brevicollis	11.7	1.8	4.2	46.2899
SA13	with management measures	alluvial meadow	2021	Carabidae	Nebria brevicollis	12.3	1.7	4.8	52.5259
SA13	with management measures	alluvial meadow	2021	Carabidae	Nebria brevicollis	11.6	2.8	4.8	81.5898
SA13	with management measures	alluvial meadow	2021	Carabidae	Nebria brevicollis	12	2	4.8	60.288
SA13	with management measures	alluvial meadow	2021	Carabidae	Nebria brevicollis	11.7	2	4.2	51.4332
SA13	with management measures	alluvial meadow	2021	Carabidae	Nebria brevicollis	12.3	2	4.8	61.7952
SA13	with management measures	alluvial meadow	2021	Carabidae	Carabus granulatus	20.7	5.3	6.8	390.421
SA13	with management measures	alluvial meadow	2021	Carabidae	Carabus granulatus	22	4.2	6	290.136
SA13	with management measures	alluvial meadow	2021	Carabidae	Carabus granulatus	21.7	4.9	6	333.876
SA13	with management measures	alluvial meadow	2021	Carabidae	Carabus granulatus	20.4	4.5	6.7	321.881
SA13	with management measures	alluvial meadow	2021	Carabidae	Carabus granulatus	20.4	4.4	7.3	342.913
SA13	with management measures	alluvial meadow	2021	Carabidae	Carabus granulatus	20.4	4.6	6.9	338.856
SA13	with management measures	alluvial meadow	2021	Carabidae	Carabus granulatus	20	4.2	6.3	276.948
SA13	with management measures	alluvial meadow	2021	Carabidae	Carabus granulatus	19	4.9	6.5	316.695
SA13	with management measures	alluvial meadow	2021	Carabidae	Carabus granulatus	20	4.7	6.2	304.999
SA13	with management measures	alluvial meadow	2021	Carabidae	Carabus granulatus	18	4.6	6.4	277.325
SA13	with management measures	alluvial meadow	2021	Carabidae	Carabus granulatus	20.8	4.3	6.8	318.287
SA13	with management measures	alluvial meadow	2021	Carabidae	Carabus granulatus	22.4	5.5	6.3	406.19
SA13	with management measures	alluvial meadow	2021	Carabidae	Carabus granulatus	20.6	5.3	6.8	388.535
SA13	with management measures	alluvial meadow	2021	Carabidae	Carabus granulatus	22	4	6	276.32
SA13	with management measures	alluvial meadow	2021	Carabidae	Carabus granulatus	21.7	5	6	340.69
SA13	with management measures	alluvial meadow	2021	Carabidae	Carabus granulatus	20.4	4.5	6.6	317.077
SA13	with management measures	alluvial meadow	2021	Carabidae	Carabus granulatus	20.4	4.4	7.1	333.518
SA13	with management measures	alluvial meadow	2021	Carabidae	Carabus granulatus	20	4.6	6.9	332.212
SA13	with management measures	alluvial meadow	2021	Carabidae	Carabus granulatus	20.1	4.2	6.3	278.333
SA13	with management measures	alluvial meadow	2021	Carabidae	Carabus granulatus	19	5	6.5	323.158
SA13	with management measures	alluvial meadow	2021	Carabidae	Carabus granulatus	20	4.7	6.1	300.079
SA13	with management measures	alluvial meadow	2021	Carabidae	Carabus granulatus	18.1	4.6	6.4	278.865
SA13	with management measures	alluvial meadow	2021	Carabidae	Carabus granulatus	20.8	4.2	6.8	310.885
SA13	with management measures	alluvial meadow	2021	Carabidae	Carabus granulatus	22.4	5.5	6.2	399.743
SA13	with management measures	alluvial meadow	2021	Carabidae	Carabus granulatus	19.3	4.5	6.9	313.615
SA13	with management measures	alluvial meadow	2021	Carabidae	Carabus granulatus	20.4	4.2	6.8	304.907
SA13	with management measures	alluvial meadow	2021	Carabidae	Carabus granulatus	19.4	4.4	6.6	294.833
SA13	with management measures	alluvial meadow	2021	Carabidae	Carabus granulatus	20.4	4.5	6.6	317.077
SA13	with management measures	alluvial meadow	2021	Carabidae	Carabus granulatus	20.4	4.9	7.2	376.649
SA13	with management measures	alluvial meadow	2021	Carabidae	Carabus granulatus	19.2	4.5	6.9	311.99
SA13	with management measures	alluvial meadow	2021	Carabidae	Carabus granulatus	20.4	4	6.8	290.387
SA13	with management measures	alluvial meadow	2021	Carabidae	Carabus granulatus	19.4	4.5	6.6	301.534
SA13	with management measures	alluvial meadow	2021	Carabidae	Carabus granulatus	20.4	4.4	6.6	310.031
SA13	with management measures	alluvial meadow	2021	Carabidae	Carabus granulatus	20.4	4.8	7.2	368.963
SA13	with management measures	alluvial meadow	2021	Carabidae	Carabus granulatus	21	4.6	6	303.324
SA13	with management measures	alluvial meadow	2021	Carabidae	Carabus granulatus	19.7	4.9	6.9	348.57
SA13	with management measures	alluvial meadow	2021	Carabidae	Carabus granulatus	20.5	4.5	6.8	328.287
SA13	with management measures	alluvial meadow	2021	Carabidae	Carabus granulatus	20	4.7	6.7	329.595
SA13	with management measures	alluvial meadow	2021	Carabidae	Carabus granulatus	20.9	4.6	6	301.88
SA13	with management measures	alluvial meadow	2021	Carabidae	Carabus granulatus	20	4.9	6.9	353.878
SA13	with management measures	alluvial meadow	2021	Carabidae	Carabus granulatus	20.5	4.6	6.8	335.582
SA13	with management measures	alluvial meadow	2021	Carabidae	Carabus granulatus	20	4.7	6.8	334.515
SA13	with management measures	alluvial meadow	2021	Carabidae	Carabus granulatus	22.8	4.6	7.8	428.12
SA13	with management measures	alluvial meadow	2021	Carabidae	Carabus granulatus	25.8	5.7	7	538.73
SA13	with management measures	alluvial meadow	2021	Carabidae	Carabus granulatus	21.8	5.6	7.6	485.553
SA13	with management measures	alluvial meadow	2021	Carabidae	Carabus granulatus	23.3	6.3	7.6	583.833
SA13	with management measures	alluvial meadow	2021	Carabidae	Carabus granulatus	21.9	5	7.4	424.057
SA13	with management measures	alluvial meadow	2021	Carabidae	Carabus granulatus	21	5.5	7.5	453.337
SA13	with management measures	alluvial meadow	2021	Carabidae	Carabus granulatus	22.7	4.9	6.5	378.367
SA13	with management measures	alluvial meadow	2021	Carabidae	Carabus granulatus	21.9	4.4	7.6	383.256
SA13	with management measures	alluvial meadow	2021	Carabidae	Carabus granulatus	19.7	5	7	360.838
SA13	with management measures	alluvial meadow	2021	Carabidae	Carabus granulatus	22.3	5.9	7.1	488.87
SA13	with management measures	alluvial meadow	2021	Carabidae	Carabus granulatus	22.7	4.6	7.8	426.242
SA13	with management measures	alluvial meadow	2021	Carabidae	Carabus granulatus	25.8	5.6	7	529.278
SA13	with management measures	alluvial meadow	2021	Carabidae	Carabus granulatus	21.8	5.5	7.6	476.882
SA13	with management measures	alluvial meadow	2021	Carabidae	Carabus granulatus	23.3	6.3	7.7	591.515
SA13	with management measures	alluvial meadow	2021	Carabidae	Carabus granulatus	21.9	5	7.3	418.326
SA13	with management measures	alluvial meadow	2021	Carabidae	Carabus granulatus	21	5.4	7.5	445.095
SA13	with management measures	alluvial meadow	2021	Carabidae	Carabus granulatus	22.7	5	6.5	386.089
SA13	with management measures	alluvial meadow	2021	Carabidae	Carabus granulatus	22	4.4	7.6	385.006
SA13	with management measures	alluvial meadow	2021	Carabidae	Carabus granulatus	20	5	7	366.333
SA13	with management measures	alluvial meadow	2021	Carabidae	Carabus granulatus	22.2	5.9	7.1	486.678
SA13	with management measures	alluvial meadow	2021	Carabidae	Carabus granulatus	20.8	4.68	6.79	345.905
SA13	with management measures	alluvial meadow	2020	Carabidae	Poecilus cupreus	14.4	14.6	14.6	1606.37
SA13	with management measures	alluvial meadow	2020	Carabidae	Cicindela germanica	10.6	2.7	2.6	38.9423
SA13	with management measures	alluvial meadow	2021	Carabidae	Poecilus versicolor	10.9	3.7	2.2	46.4333
SA13	with management measures	alluvial meadow	2021	Carabidae	Carabus granulatus	23.18	8.57	5.05	525.006
SA13	with management measures	alluvial meadow	2021	Carabidae	Carabus granulatus	23.07	8.12	4.96	486.255
SA13	with management measures	alluvial meadow	2021	Carabidae	Carabus granulatus	22.45	7.66	4.35	391.483
SA13	with management measures	alluvial meadow	2021	Carabidae	Carabus granulatus	22.5	8.36	4.37	430.178
SA13	with management measures	alluvial meadow	2021	Carabidae	Carabus granulatus	22.62	8.64	4.56	466.39
SA13	with management measures	alluvial meadow	2021	Carabidae	Carabus granulatus	22.48	9.44	4.89	543.07
SA13	with management measures	alluvial meadow	2021	Carabidae	Carabus granulatus	23.17	8.44	4.64	474.859
SA13	with management measures	alluvial meadow	2021	Carabidae	Carabus granulatus	20.9	4.68	6.79	347.568
SA13	with management measures	alluvial meadow	2021	Carabidae	Carabus granulatus	21.39	8.02	4.39	394.12
SA13	with management measures	alluvial meadow	2021	Carabidae	Carabus granulatus	22.64	8.63	4.91	502.05
SA13	with management measures	alluvial meadow	2021	Carabidae	Carabus granulatus	20.73	7.99	4.22	365.794
SA13	with management measures	alluvial meadow	2021	Carabidae	Carabus granulatus	23.2	8.57	5.05	525.459
SA13	with management measures	alluvial meadow	2021	Carabidae	Carabus granulatus	23.07	8.13	4.96	486.853
SA13	with management measures	alluvial meadow	2021	Carabidae	Carabus granulatus	22.45	8	4.35	408.859
SA13	with management measures	alluvial meadow	2021	Carabidae	Carabus granulatus	22.5	8.36	4.36	429.194
SA13	with management measures	alluvial meadow	2021	Carabidae	Carabus granulatus	22.62	8.65	4.56	466.93
SA13	with management measures	alluvial meadow	2021	Carabidae	Carabus granulatus	22.49	9.44	4.89	543.311
SA13	with management measures	alluvial meadow	2021	Carabidae	Carabus granulatus	23.21	8.44	4.64	475.679
SA13	with management measures	alluvial meadow	2021	Carabidae	Carabus granulatus	21.39	8.03	4.39	394.611
SA13	with management measures	alluvial meadow	2021	Carabidae	Carabus granulatus	22.64	8.64	4.91	502.632
SA13	with management measures	alluvial meadow	2021	Carabidae	Carabus granulatus	20.73	7.99	4.23	366.661
SA13	with management measures	alluvial meadow	2021	Carabidae	Carabus granulatus	20.63	8.1	3.25	284.214
SA13	with management measures	alluvial meadow	2021	Carabidae	Carabus granulatus	20.38	8	3.25	277.304
SA13	with management measures	alluvial meadow	2021	Carabidae	Carabus granulatus	20.68	7.85	3.82	324.535
SA13	with management measures	alluvial meadow	2021	Carabidae	Carabus granulatus	21.71	8.26	4.09	383.832
SA13	with management measures	alluvial meadow	2021	Carabidae	Carabus granulatus	23.15	8.26	4.07	407.29
SA13	with management measures	alluvial meadow	2021	Carabidae	Carabus granulatus	21.18	7.88	3.93	343.26
SA13	with management measures	alluvial meadow	2021	Carabidae	Carabus granulatus	20.66	7.58	4.91	402.401
SA13	with management measures	alluvial meadow	2021	Carabidae	Carabus granulatus	21.48	7.65	3.38	290.664
SA13	with management measures	alluvial meadow	2021	Carabidae	Carabus granulatus	21.79	7.72	3.374	297.028
SA13	with management measures	alluvial meadow	2021	Carabidae	Carabus granulatus	23.43	8.44	4.22	436.723
SA13	with management measures	alluvial meadow	2021	Carabidae	Carabus granulatus	20.64	8.1	3.25	284.352
SA13	with management measures	alluvial meadow	2021	Carabidae	Carabus granulatus	20.38	8.1	3.25	280.77
SA13	with management measures	alluvial meadow	2021	Carabidae	Carabus granulatus	20.68	7.89	3.82	326.189
SA13	with management measures	alluvial meadow	2021	Carabidae	Carabus granulatus	21.71	8.25	4.09	383.368
SA13	with management measures	alluvial meadow	2021	Carabidae	Carabus granulatus	23.15	8.26	4.08	408.291
SA13	with management measures	alluvial meadow	2021	Carabidae	Carabus granulatus	21.18	7.88	4	349.374
SA13	with management measures	alluvial meadow	2021	Carabidae	Carabus granulatus	20.67	7.58	4.91	402.596
SA13	with management measures	alluvial meadow	2021	Carabidae	Carabus granulatus	21.49	7.65	3.38	290.799
SA13	with management measures	alluvial meadow	2021	Carabidae	Carabus granulatus	21.79	7.73	3.374	297.413
SA13	with management measures	alluvial meadow	2021	Carabidae	Carabus granulatus	23.43	8.44	4.23	437.757
SA13	with management measures	alluvial meadow	2021	Carabidae	Carabus granulatus	22.67	7.89	4.11	384.724
SA13	with management measures	alluvial meadow	2021	Carabidae	Carabus granulatus	21.63	7.41	4.72	395.909
SA13	with management measures	alluvial meadow	2021	Carabidae	Carabus granulatus	18.96	7.32	2.83	205.548
SA13	with management measures	alluvial meadow	2021	Carabidae	Carabus granulatus	21.84	8.16	2.69	250.884
SA13	with management measures	alluvial meadow	2021	Carabidae	Carabus granulatus	23.19	8.16	4.91	486.24
SA13	with management measures	alluvial meadow	2021	Carabidae	Carabus granulatus	22.73	7.82	4.37	406.505
SA13	with management measures	alluvial meadow	2021	Carabidae	Carabus granulatus	21.9	8.49	4.85	471.924
SA13	with management measures	alluvial meadow	2021	Carabidae	Carabus granulatus	23.03	8.54	4.78	491.992
SA13	with management measures	alluvial meadow	2021	Carabidae	Carabus granulatus	21.62	7.41	4.72	395.726
SA13	with management measures	alluvial meadow	2021	Carabidae	Carabus granulatus	19.01	7.32	2.83	206.091
SA13	with management measures	alluvial meadow	2021	Carabidae	Carabus granulatus	21.84	8.17	2.69	251.192
SA13	with management measures	alluvial meadow	2021	Carabidae	Carabus granulatus	23.19	8.16	4.99	494.163
SA13	with management measures	alluvial meadow	2021	Carabidae	Carabus granulatus	22.73	7.91	4.37	411.184
SA13	with management measures	alluvial meadow	2021	Carabidae	Carabus granulatus	21.91	8.49	4.85	472.139
SA13	with management measures	alluvial meadow	2021	Carabidae	Carabus granulatus	23.03	8.54	4.79	493.021
SA13	with management measures	alluvial meadow	2021	Carabidae	Carabus granulatus	25.04	9.86	5.64	728.734
SA13	with management measures	alluvial meadow	2021	Carabidae	Carabus granulatus	25.98	9.49	5.3	683.848
SA13	with management measures	alluvial meadow	2021	Carabidae	Carabus granulatus	25.75	11.56	5.46	850.562
SA13	with management measures	alluvial meadow	2021	Carabidae	Carabus granulatus	24.48	8.51	5.47	596.358
SA13	with management measures	alluvial meadow	2021	Carabidae	Carabus granulatus	25.2	9.61	5.31	672.972
SA13	with management measures	alluvial meadow	2021	Carabidae	Carabus granulatus	26.02	9.41	5.78	740.633
SA13	with management measures	alluvial meadow	2021	Carabidae	Carabus granulatus	25.33	8.79	5.58	650.185
SA13	with management measures	alluvial meadow	2021	Carabidae	Carabus granulatus	25.59	10.74	5.32	765.182
SA13	with management measures	alluvial meadow	2021	Carabidae	Carabus granulatus	25.99	9.49	5.3	684.111
SA13	with management measures	alluvial meadow	2021	Carabidae	Carabus granulatus	25.75	10.05	5.46	739.459
SA13	with management measures	alluvial meadow	2021	Carabidae	Carabus granulatus	24.48	8.53	5.47	597.759
SA13	with management measures	alluvial meadow	2021	Carabidae	Carabus granulatus	25.2	9.61	5.41	685.645
SA13	with management measures	alluvial meadow	2021	Carabidae	Carabus granulatus	26.03	9.41	5.78	740.918
SA13	with management measures	alluvial meadow	2021	Carabidae	Carabus granulatus	25.54	8.79	5.58	655.575
SA13	with management measures	alluvial meadow	2021	Carabidae	Carabus granulatus	25.59	9.96	5.32	709.61
SA13	with management measures	alluvial meadow	2021	Carabidae	Nebria brevicollis	14.06	6.1	1.9	85.28
SA13	with management measures	alluvial meadow	2021	Carabidae	Nebria brevicollis	13.26	5.9	2.06	84.3415
SA13	with management measures	alluvial meadow	2021	Carabidae	Drypta dentata	8.69	3.09	1.72	24.1705
SA13	with management measures	alluvial meadow	2021	Carabidae	Chlaenius nigricornis	11.7	5.18	2.8	88.808
SA13	with management measures	alluvial meadow	2021	Carabidae	Chlaenius nigricornis	11.56	4.67	2.22	62.72
SA13	with management measures	alluvial meadow	2021	Carabidae	Anchomenus dorsalis	8.03	3.5	1.62	23.8274
SA13	with management measures	alluvial meadow	2021	Carabidae	Anchomenus dorsalis	8.13	2.83	1.17	14.0877
SA13	with management measures	alluvial meadow	2021	Carabidae	Anchomenus dorsalis	7.69	2.64	1.16	12.3244
SA13	with management measures	alluvial meadow	2021	Carabidae	Anchomenus dorsalis	8	3.24	1.39	18.8551
SA13	with management measures	alluvial meadow	2021	Carabidae	Anchomenus dorsalis	8.19	3.29	1.49	21.0109
SA13	with management measures	alluvial meadow	2021	Carabidae	Anchomenus dorsalis	8.24	3.24	1.89	26.4066
SA13	with management measures	alluvial meadow	2021	Carabidae	Anchomenus dorsalis	7.64	3.11	1.34	16.6624
SA13	with management measures	alluvial meadow	2021	Carabidae	Anchomenus dorsalis	8.12	2.83	1.17	14.0704
SA13	with management measures	alluvial meadow	2021	Carabidae	Anchomenus dorsalis	7.71	2.64	1.16	12.3565
SA13	with management measures	alluvial meadow	2021	Carabidae	Anchomenus dorsalis	8	3.25	1.39	18.9133
SA13	with management measures	alluvial meadow	2021	Carabidae	Anchomenus dorsalis	8.19	3.29	1.51	21.2929
SA13	with management measures	alluvial meadow	2021	Carabidae	Anchomenus dorsalis	8.28	3.24	1.89	26.5348
SA13	with management measures	alluvial meadow	2021	Carabidae	Anchomenus dorsalis	7.64	3.12	1.34	16.716
SA8	with management measures	willow–poplar floodplain forest	2021	Carabidae	Carabus granulatus	24.78	4.6	7.83	467.089
SA9	with management measures	Reed communities of wetlands	2021	Carabidae	Pterostichus niger	17.65	3.48	6.53	209.901
SA12	with management measures	poplar nursery	2021	Carabidae	Nebria brevicollis	14.87	2.86	5.51	122.633
SA12	with management measures	poplar nursery	2021	Carabidae	Nebria brevicollis	14.48	2.32	5.87	103.198
SA12	with management measures	poplar nursery	2021	Carabidae	Pterostichus niger	19.34	3.68	6.63	246.943
SA5	with management measures	ash–alder floodplain forests	2021	Carabidae	Anchomenus dorsalis	8.13	1.15	3.23	15.8041
SA5	with management measures	ash–alder floodplain forests	2021	Carabidae	Calosoma inquisitor	20.86	4.9	9.26	495.336
SA7	with management measures	willow–poplar floodplain forest	2021	Carabidae	Callistus lunatus	8.69	0.78	2.92	10.358
SA7	with management measures	willow–poplar floodplain forest	2021	Carabidae	Pterostichus niger	20.7	3.89	5.42	228.401
SA7	with management measures	willow–poplar floodplain forest	2021	Carabidae	Pterostichus niger	21.48	3.77	6.03	255.547
SA7	with management measures	willow–poplar floodplain forest	2021	Carabidae	Pterostichus niger	18.18	3.05	5.86	170.047
SA7	with management measures	willow–poplar floodplain forest	2021	Carabidae	Carabus coriaceus	24.71	4.94	7.12	454.839
SA7	with management measures	willow–poplar floodplain forest	2021	Carabidae	Carabus coriaceus	24.09	5.09	7.3	468.442
SA7	with management measures	willow–poplar floodplain forest	2021	Carabidae	Carabus coriaceus	25.63	6.39	7.71	660.819
SA7	with management measures	willow–poplar floodplain forest	2021	Carabidae	Carabus coriaceus	22.12	4.74	7.13	391.229
SA7	with management measures	willow–poplar floodplain forest	2021	Carabidae	Carabus coriaceus	19.18	3.94	6.66	263.389
SA7	with management measures	willow–poplar floodplain forest	2021	Carabidae	Carabus coriaceus	21.12	4.76	7.13	375.119
SA7	with management measures	willow–poplar floodplain forest	2021	Carabidae	Carabus coriaceus	20.01	3.94	6.89	284.276
SA12	with management measures	poplar nursery	2021	Carabidae	Poecilus versicolor	12	2.5	4	62.8
SA12	with management measures	poplar nursery	2021	Carabidae	Poecilus versicolor	10.8	2.5	4	56.52
SA1	without management measures	willow–poplar floodplain forest	2021	Carabidae	Pterostichus niger	19.2	2.9	6.3	183.577
SA1	without management measures	willow–poplar floodplain forest	2021	Carabidae	Pterostichus niger	21	3.8	6.8	283.982
SA1	without management measures	willow–poplar floodplain forest	2021	Carabidae	Pterostichus niger	20.2	4.8	7	355.197
SA1	without management measures	willow–poplar floodplain forest	2021	Carabidae	Nebria brevicollis	12.1	2.1	4.4	58.5108
SA15	with management measures	pasture	2021	Carabidae	Anchomenus dorsalis	8.79	1.46	3.07	20.6186
SA15	with management measures	pasture	2021	Carabidae	Pseudoophonus rufipes	16.82	2.58	5.82	132.174
SA15	with management measures	pasture	2021	Carabidae	Harpalus affinis	10.29	1.87	4	40.2805
SA15	with management measures	pasture	2021	Carabidae	Calathus fuscipes	13.62	2.5	4.53	80.7223
SA15	with management measures	pasture	2021	Carabidae	Calathus fuscipes	13.53	2.53	4.88	87.4212
SA15	with management measures	pasture	2021	Carabidae	Calathus fuscipes	13.24	2.63	4.85	88.382
SA15	with management measures	pasture	2021	Carabidae	Calathus fuscipes	12.95	2.54	4.47	76.9466
SA1	without management measures	willow–poplar floodplain forest	2021	Carabidae	Platynus assimilis	13.68	2.27	4.99	81.0944
SA1	without management measures	willow–poplar floodplain forest	2021	Carabidae	Platynus assimilis	11.69	1.87	4.49	51.3666
SA1	without management measures	willow–poplar floodplain forest	2021	Carabidae	Cychrus caraboides	17.37	5.31	6.91	333.542
SA1	without management measures	willow–poplar floodplain forest	2021	Carabidae	Pterostichus niger	22.69	3.86	7.28	333.681
SA1	without management measures	willow–poplar floodplain forest	2021	Carabidae	Pterostichus niger	22.43	3.53	7.79	322.79
SA10	with management measures	poplar nursery	2021	Carabidae	Pterostichus niger	20.46	3.42	6.56	240.223
SA10	with management measures	poplar nursery	2021	Carabidae	Calathus fuscipes	14.36	2.94	5.52	121.961
SA10	with management measures	poplar nursery	2021	Carabidae	Calathus fuscipes	15.2	2.18	5.27	91.388
SA10	with management measures	poplar nursery	2021	Carabidae	Calathus fuscipes	15.3	2.1	5.47	91.9764
SA4	without management measures	pasture	2021	Carabidae	Pseudoophonus rufipes	14.2169	3.01	4.9177	110.132
SA8	with management measures	willow–poplar floodplain forest	2021	Carabidae	Nebria brevicollis	12.2044	2.8	4.6916	83.9023
SA8	with management measures	willow–poplar floodplain forest	2021	Carabidae	Cychrus caraboides	19.3321	4.8	7.1711	348.245
SA8	with management measures	willow–poplar floodplain forest	2021	Carabidae	Cychrus caraboides	17.8945	4.7	7.1705	315.606
SA8	with management measures	willow–poplar floodplain forest	2021	Carabidae	Cychrus caraboides	15.62	4.74	6	232.482
SA8	with management measures	willow–poplar floodplain forest	2021	Carabidae	Cychrus caraboides	19.9547	5.01	6.8892	360.438
SA8	with management measures	willow–poplar floodplain forest	2021	Carabidae	Carabus granulatus	18.97	4.45	6.43	284.064
SA8	with management measures	willow–poplar floodplain forest	2021	Carabidae	Carabus granulatus	21.38	5.29	7.53	445.694
SA8	with management measures	willow–poplar floodplain forest	2021	Carabidae	Carabus granulatus	20.5	4.5	7.19	347.115
SA8	with management measures	willow–poplar floodplain forest	2021	Carabidae	Carabus granulatus	20.62	4.22	7.34	334.253
SA8	with management measures	willow–poplar floodplain forest	2021	Carabidae	Carabus granulatus	19.77	4.75	7.1	348.929
SA8	with management measures	willow–poplar floodplain forest	2021	Carabidae	Pterostichus niger	21.1405	4.61	7.522	383.644
SA8	with management measures	willow–poplar floodplain forest	2021	Carabidae	Pterostichus niger	19.8838	3.7	6.9505	267.606
SA8	with management measures	willow–poplar floodplain forest	2021	Carabidae	Pterostichus niger	19.3936	4.17	5.0034	211.757
SA8	with management measures	willow–poplar floodplain forest	2021	Carabidae	Pterostichus niger	20.93	4.2	7.25	333.53
SA8	with management measures	willow–poplar floodplain forest	2021	Carabidae	Pterostichus niger	18.91	3.87	6.3	241.28
SA8	with management measures	willow–poplar floodplain forest	2021	Carabidae	Pterostichus niger	20.13	4.31	7.21	327.367
SA8	with management measures	willow–poplar floodplain forest	2021	Carabidae	Pterostichus niger	19.89	3.7	6.9505	267.689
SA8	with management measures	willow–poplar floodplain forest	2021	Carabidae	Pterostichus niger	19.4	4.17	5.0034	211.827
SA8	with management measures	willow–poplar floodplain forest	2021	Carabidae	Pterostichus niger	20.93	4.25	7.25	337.501
SA8	with management measures	willow–poplar floodplain forest	2021	Carabidae	Pterostichus niger	18.91	3.8	6.3	236.916
SA8	with management measures	willow–poplar floodplain forest	2021	Carabidae	Pterostichus niger	20.13	4.32	7.21	328.126
SA13	with management measures	alluvial meadow	2021	Carabidae	Brachinus explodens	7.7975	1.33	2.466	13.3838
SA13	with management measures	alluvial meadow	2021	Carabidae	Pterostichus niger	19.9667	2.87	6.8072	204.143
SA13	with management measures	alluvial meadow	2021	Carabidae	Carabus granulatus	19.8971	4.65	7.19	348.137
SA13	with management measures	alluvial meadow	2021	Carabidae	Carabus granulatus	21.71	5.6	7.82	497.546
SA13	with management measures	alluvial meadow	2021	Carabidae	Carabus granulatus	21.09	4.93	7.27	395.582
SA13	with management measures	alluvial meadow	2021	Carabidae	Carabus granulatus	19.9	4.7	7.19	351.932
SA13	with management measures	alluvial meadow	2021	Carabidae	Carabus granulatus	21.71	5.6	7.8	496.273
SA13	with management measures	alluvial meadow	2021	Carabidae	Carabus granulatus	21.09	4.93	7.3	397.214
SA13	with management measures	alluvial meadow	2021	Carabidae	Carabus granulatus	19.26	4.6	6.93	321.311
SA11	with management measures	poplar nursery	2021	Carabidae	Brachinus explodens	8.8646	1.45	3.4319	23.0855
SA11	with management measures	poplar nursery	2021	Carabidae	Pterostichus niger	19.8181	2.99	6.2728	194.524
SA11	with management measures	poplar nursery	2021	Carabidae	Carabus granulatus	18.61	4.05	6.54	257.963
SA11	with management measures	poplar nursery	2021	Carabidae	Carabus granulatus	19.36	3.77	6.29	240.257
SA11	with management measures	poplar nursery	2021	Carabidae	Pseudoophonus rufipes	15.182	2.75	5.3708	117.349
SA11	with management measures	poplar nursery	2021	Carabidae	Pseudoophonus rufipes	15.3038	3.21	5.6167	144.399
SA11	with management measures	poplar nursery	2021	Carabidae	Calathus fuscipes	13.3384	2.4	4.4389	74.365
SA11	with management measures	poplar nursery	2021	Carabidae	Calathus fuscipes	13.4298	2.42	4.7621	80.9957
SA11	with management measures	poplar nursery	2021	Carabidae	Calathus fuscipes	12.74	2.3	3.8388	58.8669
SA11	with management measures	poplar nursery	2021	Carabidae	Nebria brevicollis	13.4165	2.37	5.4339	90.4227
SA11	with management measures	poplar nursery	2021	Carabidae	Nebria brevicollis	12.9027	2.24	4.9655	75.1052
SA11	with management measures	poplar nursery	2021	Carabidae	Nebria brevicollis	12.1844	2.49	3.4759	55.1886
SA11	with management measures	poplar nursery	2021	Carabidae	Nebria brevicollis	12.3362	2.53	5.1281	83.76
SA11	with management measures	poplar nursery	2021	Carabidae	Nebria brevicollis	11.2599	2.36	4.0109	55.7785
SA11	with management measures	poplar nursery	2021	Carabidae	Nebria brevicollis	11.6327	2.5	4.2042	63.9856
SA11	with management measures	poplar nursery	2021	Carabidae	Nebria brevicollis	13.416	2.37	5.4339	90.4194
SA11	with management measures	poplar nursery	2021	Carabidae	Nebria brevicollis	12.9	2.24	4.9655	75.0895
SA11	with management measures	poplar nursery	2021	Carabidae	Nebria brevicollis	12.18	2.49	3.4759	55.1686
SA11	with management measures	poplar nursery	2021	Carabidae	Nebria brevicollis	12.34	2.53	5.1281	83.7858
SA11	with management measures	poplar nursery	2021	Carabidae	Nebria brevicollis	11.2614	2.36	4.0109	55.7859
SA11	with management measures	poplar nursery	2021	Carabidae	Nebria brevicollis	11.6314	2.5	4.2042	63.9785
SA13	with management measures	alluvial meadow	2021	Carabidae	Pterostichus niger	17.06	3.46	5.95	183.802
SA13	with management measures	alluvial meadow	2021	Carabidae	Pterostichus niger	16.35	3.24	5.3	146.932
SA13	with management measures	alluvial meadow	2021	Carabidae	Pterostichus niger	16.44	3.38	5.81	168.956
SA13	with management measures	alluvial meadow	2021	Carabidae	Pterostichus niger	16.83	3.28	5.78	166.98
SA13	with management measures	alluvial meadow	2021	Carabidae	Pterostichus niger	17.41	3.18	5.3	153.561
SA13	with management measures	alluvial meadow	2021	Carabidae	Carabus granulatus	20.06	4.33	6.96	316.378
SA13	with management measures	alluvial meadow	2021	Carabidae	Carabus granulatus	19.41	2.65	6.2	166.894
SA13	with management measures	alluvial meadow	2021	Carabidae	Carabus granulatus	20.06	4.36	6.96	318.57
SA13	with management measures	alluvial meadow	2021	Carabidae	Carabus granulatus	19.56	2.65	6.2	168.184
SA13	with management measures	alluvial meadow	2021	Carabidae	Carabus granulatus	20.89	5.3	7.17	415.443
SA13	with management measures	alluvial meadow	2021	Carabidae	Carabus granulatus	20.92	4.96	7.32	397.496
SA13	with management measures	alluvial meadow	2021	Carabidae	Carabus granulatus	19.96	4.7	6.98	342.683
SA13	with management measures	alluvial meadow	2021	Carabidae	Carabus granulatus	17.69	3.55	6	197.19
SA13	with management measures	alluvial meadow	2021	Carabidae	Carabus granulatus	21.51	4.6	7.28	376.971
SA13	with management measures	alluvial meadow	2021	Carabidae	Carabus granulatus	20.03	4.39	6.74	310.159
SA13	with management measures	alluvial meadow	2021	Carabidae	Carabus granulatus	20.99	4.96	7.32	398.826
SA13	with management measures	alluvial meadow	2021	Carabidae	Carabus granulatus	20.1	4.7	6.98	345.086
SA13	with management measures	alluvial meadow	2021	Carabidae	Carabus granulatus	17.69	3	6	166.64
SA13	with management measures	alluvial meadow	2021	Carabidae	Carabus granulatus	21.51	5	7.28	409.751
SA13	with management measures	alluvial meadow	2021	Carabidae	Carabus granulatus	20.03	4.39	6.14	282.548
SA4	without management measures	pasture	2021	Carabidae	Brachinus crepitans	5.628	1.7079	1.8458	9.28495
SA4	without management measures	pasture	2021	Carabidae	Brachinus explodens	8.5269	2	3.0791	27.4804
SA4	without management measures	pasture	2021	Carabidae	Nebria brevicollis	12.5911	2.65	5.0191	87.6423
SA4	without management measures	pasture	2021	Carabidae	Nebria brevicollis	12.0253	2.4	5.0734	76.6275
SA4	without management measures	pasture	2021	Carabidae	Nebria brevicollis	13.1351	2.97	5.0028	102.137
SA4	without management measures	pasture	2021	Carabidae	Nebria brevicollis	12.6	2.65	5.0191	87.7043
SA4	without management measures	pasture	2021	Carabidae	Nebria brevicollis	12.0253	2.51	5.0734	80.1396
SA4	without management measures	pasture	2021	Carabidae	Calathus fuscipes	11.9608	2.56	4.0034	64.1516
SA4	without management measures	pasture	2021	Carabidae	Calathus fuscipes	11.7848	2.58	4.3008	68.4336
SA4	without management measures	pasture	2021	Carabidae	Calathus fuscipes	12.5426	2.6	3.8442	65.6063
SA4	without management measures	pasture	2021	Carabidae	Calathus fuscipes	11.91	2.56	4.0034	63.8791
SA4	without management measures	pasture	2021	Carabidae	Calathus fuscipes	11.7848	2.71	4.3008	71.8818
SA4	without management measures	pasture	2021	Carabidae	Calathus fuscipes	12.7816	2.51	4.5123	75.7592
SA4	without management measures	pasture	2021	Carabidae	Calathus fuscipes	13.186	3.02	4.3207	90.0435
SA4	without management measures	pasture	2021	Carabidae	Calathus fuscipes	13.4229	2.93	5.2084	107.2
SA4	without management measures	pasture	2021	Carabidae	Calathus fuscipes	12.438	3.03	4.6799	92.3014
SA4	without management measures	pasture	2021	Carabidae	Calathus fuscipes	12.6816	2.51	4.5123	75.1665
SA4	without management measures	pasture	2021	Carabidae	Calathus fuscipes	13.186	3.12	4.3207	93.0251
SA4	without management measures	pasture	2021	Carabidae	Calathus fuscipes	13.4229	3.2	5.2084	117.079
SA5	with management measures	ash–alder floodplain forests	2021	Carabidae	Nebria brevicollis	14.2756	2.63	5.2562	103.276
SA5	with management measures	ash–alder floodplain forests	2021	Carabidae	Nebria brevicollis	14.2371	2.59	5.061	97.6643
SA5	with management measures	ash–alder floodplain forests	2021	Carabidae	Nebria brevicollis	13.1295	2.84	4.8438	94.5216
SA5	with management measures	ash–alder floodplain forests	2021	Carabidae	Nebria brevicollis	12.6242	2.36	4.3474	67.7835
SA5	with management measures	ash–alder floodplain forests	2021	Carabidae	Nebria brevicollis	14.7488	2.8	5.1643	111.61
SA5	with management measures	ash–alder floodplain forests	2021	Carabidae	Nebria brevicollis	12.9443	2.53	4.1167	70.5548
SA5	with management measures	ash–alder floodplain forests	2021	Carabidae	Nebria brevicollis	13.13	2.84	4.8438	94.5252
SA5	with management measures	ash–alder floodplain forests	2021	Carabidae	Nebria brevicollis	12.6242	2.4	4.3474	68.9324
SA5	with management measures	ash–alder floodplain forests	2021	Carabidae	Nebria brevicollis	14.7488	2.8	5.5643	120.255
SA5	with management measures	ash–alder floodplain forests	2021	Carabidae	Nebria brevicollis	12.5443	2.53	4.1167	68.3746
SA5	with management measures	ash–alder floodplain forests	2021	Carabidae	Calathus fuscipes	13.4693	2.93	3.7024	76.4671
SA5	with management measures	ash–alder floodplain forests	2021	Carabidae	Calathus fuscipes	12.4693	2.93	3.7024	70.7899
SA5	with management measures	ash–alder floodplain forests	2021	Carabidae	Calathus fuscipes	12.5111	2.93	3.7024	71.0272
SA5	with management measures	ash–alder floodplain forests	2021	Carabidae	Calathus fuscipes	14.611	3.13	5.1355	122.909
SA5	with management measures	ash–alder floodplain forests	2021	Carabidae	Calathus fuscipes	14.8269	2.94	5.2666	120.145
SA5	with management measures	ash–alder floodplain forests	2021	Carabidae	Calathus fuscipes	13.6015	2.85	4.4894	91.0748
SA5	with management measures	ash–alder floodplain forests	2021	Carabidae	Calathus fuscipes	14.867	3.02	4.2207	99.1729
SA5	with management measures	ash–alder floodplain forests	2021	Carabidae	Calathus fuscipes	13.9794	2.27	4.9926	82.9124
SA5	with management measures	ash–alder floodplain forests	2021	Carabidae	Calathus fuscipes	14.884	3.18	4.7494	117.642
SA5	with management measures	ash–alder floodplain forests	2021	Carabidae	Calathus fuscipes	14.708	3.11	5.3644	128.414
SA5	with management measures	ash–alder floodplain forests	2021	Carabidae	Calathus fuscipes	14.8	2.94	5.2666	119.927
SA5	with management measures	ash–alder floodplain forests	2021	Carabidae	Calathus fuscipes	13.6	2.85	4.4894	91.0648
SA5	with management measures	ash–alder floodplain forests	2021	Carabidae	Calathus fuscipes	14.867	3	4.2207	98.5162
SA5	with management measures	ash–alder floodplain forests	2021	Carabidae	Calathus fuscipes	13.9794	3	4.9926	109.576
SA5	with management measures	ash–alder floodplain forests	2021	Carabidae	Calathus fuscipes	14.884	3.18	4.8	118.896
SA5	with management measures	ash–alder floodplain forests	2021	Carabidae	Calathus fuscipes	14.708	3.11	5.3611	128.335
SA4	without management measures	pasture	2021	Carabidae	Pterostichus niger	18.11	3.18	5.75	173.297
SA4	without management measures	pasture	2021	Carabidae	Calathus fuscipes	13.1311	3.02	4.7494	98.5656
SA4	without management measures	pasture	2021	Carabidae	Pseudoophonus rufipes	14.0814	3.14	5.637	130.437
SA4	without management measures	pasture	2021	Carabidae	Pseudoophonus rufipes	15.8951	2.69	6.0477	135.327
SA4	without management measures	pasture	2021	Carabidae	Pseudoophonus rufipes	16.2517	3.28	6.3803	177.989
SA4	without management measures	pasture	2021	Carabidae	Pseudoophonus rufipes	16.5836	3.31	6.0504	173.808
SA4	without management measures	pasture	2021	Carabidae	Pseudoophonus rufipes	14.7257	2.81	5.1132	110.727
SA4	without management measures	pasture	2021	Carabidae	Pseudoophonus rufipes	16.8582	3.1	6.1675	168.679
SA4	without management measures	pasture	2021	Carabidae	Pseudoophonus rufipes	16.0503	3.5	5.5756	163.916
SA4	without management measures	pasture	2021	Carabidae	Pseudoophonus rufipes	15.8751	2.69	6.0477	135.157
SA4	without management measures	pasture	2021	Carabidae	Pseudoophonus rufipes	16.2517	3.1	6.3803	168.221
SA4	without management measures	pasture	2021	Carabidae	Pseudoophonus rufipes	16.5836	3.31	6.1	175.233
SA4	without management measures	pasture	2021	Carabidae	Pseudoophonus rufipes	14.1251	2.81	5.1132	106.211
SA4	without management measures	pasture	2021	Carabidae	Pseudoophonus rufipes	16.6114	3.1	6.1675	166.209
SA4	without management measures	pasture	2021	Carabidae	Pseudoophonus rufipes	16.0503	3.5	5.1254	150.681
SA10	with management measures	poplar nursery	2021	Carabidae	Pterostichus niger	17	3.1	5.7767	159.319
SA10	with management measures	poplar nursery	2021	Carabidae	Pterostichus niger	21.2986	3.95	7.593	334.303
SA10	with management measures	poplar nursery	2021	Carabidae	Calathus fuscipes	12.8515	2.54	4.47	76.3613
SA10	with management measures	poplar nursery	2021	Carabidae	Calathus fuscipes	11.9608	2.5614	4.0034	64.1867
SA10	with management measures	poplar nursery	2021	Carabidae	Calathus fuscipes	10.992	2.3	4.2	55.569
SA10	with management measures	poplar nursery	2021	Carabidae	Calathus fuscipes	12.812	2.8	4.5	84.4823
SA10	with management measures	poplar nursery	2021	Carabidae	Calathus fuscipes	10.799	2.5	3.9	55.1019
SA10	with management measures	poplar nursery	2021	Carabidae	Calathus fuscipes	12.658	3	4.7	93.4034
SA10	with management measures	poplar nursery	2021	Carabidae	Calathus fuscipes	13	2.511	4.6	78.5826
SA10	with management measures	poplar nursery	2021	Carabidae	Calathus fuscipes	13.2454	2.63	4.85	88.4181
SA10	with management measures	poplar nursery	2021	Carabidae	Calathus fuscipes	10.21	2.4	3.7	47.4479
SA10	with management measures	poplar nursery	2021	Carabidae	Calathus fuscipes	12	2.5	4	62.8
SA10	with management measures	poplar nursery	2021	Carabidae	Calathus fuscipes	11.7	3.12	4.7	89.7877
SA10	with management measures	poplar nursery	2021	Carabidae	Calathus fuscipes	12.6	2.71	4.6	82.2008
SA10	with management measures	poplar nursery	2021	Carabidae	Calathus fuscipes	14.25	2.8	4.8	100.229
SA10	with management measures	poplar nursery	2021	Carabidae	Calathus fuscipes	10.45	2.5	3.4	46.4851
SA10	with management measures	poplar nursery	2021	Carabidae	Calathus fuscipes	13	3.12	4	84.9056
SA10	with management measures	poplar nursery	2021	Carabidae	Calathus fuscipes	12.4999	2.6	4	68.0328
SA10	with management measures	poplar nursery	2021	Carabidae	Calathus fuscipes	12.8169	3	4.4	88.5388
SA10	with management measures	poplar nursery	2021	Carabidae	Calathus fuscipes	12.6	2.9112	4.8	92.143
SA10	with management measures	poplar nursery	2021	Carabidae	Calathus fuscipes	11.574	2.2	3.7	49.3045
SA10	with management measures	poplar nursery	2021	Carabidae	Calathus fuscipes	13.62	2.5115	4.53	81.0937
SA10	with management measures	poplar nursery	2021	Carabidae	Calathus fuscipes	13.5312	2.53	4.88	87.4289
SA10	with management measures	poplar nursery	2021	Carabidae	Calathus fuscipes	14.36	2.9411	5.52	122.006
SA10	with management measures	poplar nursery	2021	Carabidae	Calathus fuscipes	15.2991	2.18	5.27	91.9838
SA10	with management measures	poplar nursery	2021	Carabidae	Calathus fuscipes	15.3991	2.1	5.47	92.5722
SA10	with management measures	poplar nursery	2021	Carabidae	Calathus fuscipes	13.3384	2.4581	4.4389	76.1653
SA10	with management measures	poplar nursery	2021	Carabidae	Calathus fuscipes	13.4298	2.4211	4.7621	81.0325
SA10	with management measures	poplar nursery	2021	Carabidae	Calathus fuscipes	12.74	2.3251	3.8388	59.5093
SA10	with management measures	poplar nursery	2021	Carabidae	Calathus fuscipes	12.7816	2.5111	4.5123	75.7924
SA10	with management measures	poplar nursery	2021	Carabidae	Calathus fuscipes	13.186	3.0251	4.3207	90.1956
SA10	with management measures	poplar nursery	2021	Carabidae	Calathus fuscipes	13.4229	2.9311	5.2084	107.241
SA10	with management measures	poplar nursery	2021	Carabidae	Calathus fuscipes	12.438	3.0398	4.6799	92.5999
SA10	with management measures	poplar nursery	2021	Carabidae	Calathus fuscipes	12.6816	2.5189	4.5123	75.433
SA10	with management measures	poplar nursery	2021	Carabidae	Calathus fuscipes	13.186	3.1211	4.3207	93.0579
SA10	with management measures	poplar nursery	2021	Carabidae	Calathus fuscipes	13.4229	3.2918	5.2084	120.438
SA10	with management measures	poplar nursery	2021	Carabidae	Calathus fuscipes	14.611	3.1376	5.1355	123.208
SA10	with management measures	poplar nursery	2021	Carabidae	Calathus fuscipes	14.8269	2.9491	5.2666	120.517
SA10	with management measures	poplar nursery	2021	Carabidae	Calathus fuscipes	13.6015	2.8577	4.4894	91.3209
SA10	with management measures	poplar nursery	2021	Carabidae	Calathus fuscipes	14.8679	3.02	4.2207	99.1789
SA10	with management measures	poplar nursery	2021	Carabidae	Calathus fuscipes	13.9794	2.2712	4.9926	82.9562
SA10	with management measures	poplar nursery	2021	Carabidae	Calathus fuscipes	14.884	3.1898	4.7494	118.005
SA10	with management measures	poplar nursery	2021	Carabidae	Calathus fuscipes	14.708	3.1141	5.3644	128.584
SA10	with management measures	poplar nursery	2021	Carabidae	Calathus fuscipes	14.8256	2.94	5.2666	120.135
SA10	with management measures	poplar nursery	2021	Carabidae	Calathus fuscipes	13.6785	2.85	4.4894	91.5904
SA9	with management measures	Reed communities of wetlands	2021	Carabidae	Carabus coriaceus	36.72	9.64	14.32	2652.78
SA9	with management measures	Reed communities of wetlands	2021	Carabidae	Carabus coriaceus	38.14	9.24	13.33	2458.45
SA9	with management measures	Reed communities of wetlands	2021	Carabidae	Pterostichus niger	17.5	3.8	5.5	191.409
SA9	with management measures	Reed communities of wetlands	2021	Carabidae	Pterostichus niger	16.2	3.2	5.2	141.074
SA9	with management measures	Reed communities of wetlands	2021	Carabidae	Pterostichus niger	15.5	3.5	5.5	156.15
SA9	with management measures	Reed communities of wetlands	2021	Carabidae	Pterostichus niger	21.4	4.15	6.8	316.045
SA9	with management measures	Reed communities of wetlands	2021	Carabidae	Pterostichus niger	18.4	3.6	6.4	221.86
SA9	with management measures	Reed communities of wetlands	2021	Carabidae	Pterostichus niger	16	3.2	4.8	128.614
SA9	with management measures	Reed communities of wetlands	2021	Carabidae	Pseudoophonus rufipes	14.8684	2.61	5.4113	109.897
SA9	with management measures	Reed communities of wetlands	2021	Carabidae	Pseudoophonus rufipes	16.7229	3.16	5.3846	148.912
SA9	with management measures	Reed communities of wetlands	2021	Carabidae	Pseudoophonus rufipes	15.9911	3.16	5.3846	142.396
SA9	with management measures	Reed communities of wetlands	2021	Carabidae	Abax parallelus	15.3879	3.54	5.1125	145.745
SA9	with management measures	Reed communities of wetlands	2021	Carabidae	Abax parallelus	14.5	3.48	5.7728	152.445
SA9	with management measures	Reed communities of wetlands	2021	Carabidae	Nebria brevicollis	14.5	3.19	4.5835	110.952
SA9	with management measures	Reed communities of wetlands	2021	Carabidae	Nebria brevicollis	11.412	2.6	4.3	66.7701
SA9	with management measures	Reed communities of wetlands	2021	Carabidae	Nebria brevicollis	12.7253	2.3	4.6	70.4583
SA9	with management measures	Reed communities of wetlands	2021	Carabidae	Nebria brevicollis	25.1116	2	4.3	113.019
SA9	with management measures	Reed communities of wetlands	2021	Carabidae	Nebria brevicollis	25.641	2.6	4.6	160.489
SA9	with management measures	Reed communities of wetlands	2021	Carabidae	Nebria brevicollis	12.1456	2.7	5	85.8087
SA9	with management measures	Reed communities of wetlands	2021	Carabidae	Nebria brevicollis	12.451	2	4.4	57.341
SA9	with management measures	Reed communities of wetlands	2021	Carabidae	Nebria brevicollis	11.5984	2	4.3	52.2005
SA9	with management measures	Reed communities of wetlands	2021	Carabidae	Nebria brevicollis	12.9124	3	4.6	93.2534
SA9	with management measures	Reed communities of wetlands	2021	Carabidae	Nebria brevicollis	12.9984	2.5	5	85.0312
SA9	with management measures	Reed communities of wetlands	2021	Carabidae	Nebria brevicollis	12.7746	2	4.5	60.1684
SA9	with management measures	Reed communities of wetlands	2021	Carabidae	Nebria brevicollis	11.1458	1.9	4.4	48.7636
SA9	with management measures	Reed communities of wetlands	2021	Carabidae	Nebria brevicollis	12.6124	2.3	4.8	72.8694
SA9	with management measures	Reed communities of wetlands	2021	Carabidae	Nebria brevicollis	13.4571	2	4.2	59.1574
SA9	with management measures	Reed communities of wetlands	2021	Carabidae	Nebria brevicollis	11.7125	2.8	4.8	82.381
SA9	with management measures	Reed communities of wetlands	2021	Carabidae	Nebria brevicollis	12.4571	2.2	4.8	68.8429
SA9	with management measures	Reed communities of wetlands	2021	Carabidae	Nebria brevicollis	11.7124	1.8	4.2	46.3389
SA9	with management measures	Reed communities of wetlands	2021	Carabidae	Nebria brevicollis	12.3114	1.7	4.8	52.5746
SA9	with management measures	Reed communities of wetlands	2021	Carabidae	Nebria brevicollis	11.6124	2.8	4.8	81.677
SA9	with management measures	Reed communities of wetlands	2021	Carabidae	Nebria brevicollis	12.142	2	4.8	61.0014
SA9	with management measures	Reed communities of wetlands	2021	Carabidae	Nebria brevicollis	11.7113	2	4.2	51.4829
SA9	with management measures	Reed communities of wetlands	2021	Carabidae	Nebria brevicollis	12.3911	2	4.8	62.2529
SA9	with management measures	Reed communities of wetlands	2021	Carabidae	Nebria brevicollis	14.8709	2.86	5.51	122.64
SA9	with management measures	Reed communities of wetlands	2021	Carabidae	Nebria brevicollis	14.4804	2.32	5.87	103.201
SA9	with management measures	Reed communities of wetlands	2021	Carabidae	Nebria brevicollis	16.3101	2.32	5.71	113.073
SA14	with management measures	Lowland hay meadow	2021	Carabidae	Pseudoophonus rufipes	15.461	3.13	4.7817	121.1
SA14	with management measures	Lowland hay meadow	2021	Carabidae	Harpalus affinis	9.5495	1.95	2.8531	27.8042
SA14	with management measures	Lowland hay meadow	2021	Carabidae	Nebria brevicollis	12.8872	2.53	4.5044	76.8589
SA14	with management measures	Lowland hay meadow	2021	Carabidae	Nebria brevicollis	15.2754	2.69	5.122	110.145
SA14	with management measures	Lowland hay meadow	2021	Carabidae	Pseudoophonus rufipes	15.5119	3.28	4.1909	111.59
SA14	with management measures	Lowland hay meadow	2021	Carabidae	Pseudoophonus rufipes	16.8836	3.41	4.9555	149.309
SA14	with management measures	Lowland hay meadow	2021	Carabidae	Pseudoophonus rufipes	15.6	3.28	4.1909	112.224
SA14	with management measures	Lowland hay meadow	2021	Carabidae	Pseudoophonus rufipes	16.91	3.41	4.9555	149.542
SA14	with management measures	Lowland hay meadow	2021	Carabidae	Brachinus crepitans	9.7701	1.72	3.9301	34.5628
SA14	with management measures	Lowland hay meadow	2021	Carabidae	Brachinus crepitans	9.3754	1.93	3.6462	34.5276
SA14	with management measures	Lowland hay meadow	2021	Carabidae	Brachinus crepitans	9.6142	1.72	3.9301	34.0113
SA14	with management measures	Lowland hay meadow	2021	Carabidae	Brachinus crepitans	9.2999	1.93	3.6462	34.2495
SA14	with management measures	Lowland hay meadow	2021	Carabidae	Pterostichus niger	19.192	3.96	7.9936	317.933
SA14	with management measures	Lowland hay meadow	2021	Carabidae	Pterostichus niger	18.1471	3.45	4.8925	160.301
SA14	with management measures	Lowland hay meadow	2021	Carabidae	Calathus fuscipes	12.9146	2.58	4.6005	80.2203
SA14	with management measures	Lowland hay meadow	2021	Carabidae	Calathus fuscipes	12.8241	2.73	4.8223	88.3532
SA14	with management measures	Lowland hay meadow	2021	Carabidae	Calathus fuscipes	13.6965	2.58	4.6833	86.6083
SA14	with management measures	Lowland hay meadow	2021	Carabidae	Calathus fuscipes	11.8088	2.2	4.0565	55.1516
SA2	without management measures	willow–poplar floodplain forest	2021	Carabidae	Pterostichus niger	17.5	3.6	6.4	211.008
SA2	without management measures	willow–poplar floodplain forest	2021	Carabidae	Pterostichus niger	16.51	3	4.8	124.419
SA2	without management measures	willow–poplar floodplain forest	2021	Carabidae	Pterostichus niger	16.1	3.1	5.1	133.21
SA2	without management measures	willow–poplar floodplain forest	2021	Carabidae	Pterostichus niger	17.315	3.8	5.5	189.386
SA2	without management measures	willow–poplar floodplain forest	2021	Carabidae	Pterostichus niger	16.124	3.2	5.2	140.412
SA2	without management measures	willow–poplar floodplain forest	2021	Carabidae	Pterostichus niger	15.358	3.5	5	140.654
SA2	without management measures	willow–poplar floodplain forest	2021	Carabidae	Pterostichus niger	21.1111	4.1	6.8	308.022
SA2	without management measures	willow–poplar floodplain forest	2021	Carabidae	Pterostichus niger	20.2589	3.4	6.4	230.703
SA2	without management measures	willow–poplar floodplain forest	2021	Carabidae	Pterostichus niger	23.5864	5.4	6.6	439.924
SA2	without management measures	willow–poplar floodplain forest	2021	Carabidae	Pterostichus niger	22.1249	4.2	6.6	320.961
SA2	without management measures	willow–poplar floodplain forest	2021	Carabidae	Pterostichus niger	19.9999	3	6.3	197.819
SA2	without management measures	willow–poplar floodplain forest	2021	Carabidae	Pterostichus niger	21.4259	3.8	6.7	285.48
SA2	without management measures	willow–poplar floodplain forest	2021	Carabidae	Pterostichus niger	20.2567	4.5	7.2	343.473
SA2	without management measures	willow–poplar floodplain forest	2021	Carabidae	Pterostichus niger	18.3125	4	6.6	253.005
SA2	without management measures	willow–poplar floodplain forest	2021	Carabidae	Pterostichus niger	21.1112	4.1	6.8	308.024
SA2	without management measures	willow–poplar floodplain forest	2021	Carabidae	Pterostichus niger	20.3332	3.4	6.4	231.549
SA2	without management measures	willow–poplar floodplain forest	2021	Carabidae	Pterostichus niger	23.1411	5.5	6.6	439.611
SA2	without management measures	willow–poplar floodplain forest	2021	Carabidae	Pterostichus niger	22.5421	4.3	6.6	334.8
SA2	without management measures	willow–poplar floodplain forest	2021	Carabidae	Carabus granulatus	19.125	4.3	6.6	284.048
SA2	without management measures	willow–poplar floodplain forest	2021	Carabidae	Carabus granulatus	23.2325	5.4	8.9	584.33
SA2	without management measures	willow–poplar floodplain forest	2021	Carabidae	Carabus granulatus	27.8111	5	7.6	553.07
SA2	without management measures	willow–poplar floodplain forest	2021	Carabidae	Carabus granulatus	23.8999	4.5	7.7	433.389
SA2	without management measures	willow–poplar floodplain forest	2021	Carabidae	Carabus granulatus	20.9587	5	6.9	378.409
SA2	without management measures	willow–poplar floodplain forest	2021	Carabidae	Carabus granulatus	21.5452	4.5	7	355.173
SA2	without management measures	willow–poplar floodplain forest	2021	Carabidae	Carabus granulatus	19.5546	5	7	358.175
SA2	without management measures	willow–poplar floodplain forest	2021	Carabidae	Carabus granulatus	23.1254	5	8.1	490.143
SA2	without management measures	willow–poplar floodplain forest	2021	Carabidae	Carabus granulatus	23.4254	5.1	7.6	475.17
SA11	with management measures	poplar nursery	2021	Carabidae	Pterostichus niger	19.9017	3.67	5.3584	204.819
SA11	with management measures	poplar nursery	2021	Carabidae	Pterostichus niger	19.8	3.6	5.312	198.155
SA11	with management measures	poplar nursery	2021	Carabidae	Pterostichus niger	21.1981	3.6	6.2061	247.854
SA11	with management measures	poplar nursery	2021	Carabidae	Pterostichus niger	20.3967	3.69	7.0667	278.344
SA11	with management measures	poplar nursery	2021	Carabidae	Pterostichus niger	20.58	4.79	6.65	343.069
SA11	with management measures	poplar nursery	2021	Carabidae	Pterostichus niger	21.21	3.6	6.2061	247.994
SA11	with management measures	poplar nursery	2021	Carabidae	Pterostichus niger	20.0021	3.69	7.0667	272.959
SA11	with management measures	poplar nursery	2021	Carabidae	Pseudoophonus rufipes	14.9439	3.17	5.2224	129.471
SA11	with management measures	poplar nursery	2021	Carabidae	Pseudoophonus rufipes	16.1864	3.07	7.3183	190.317
SA11	with management measures	poplar nursery	2021	Carabidae	Pseudoophonus rufipes	15.9439	3.17	5.21	137.807
SA7	with management measures	willow–poplar floodplain forest	2021	Carabidae	Pterostichus niger	18.351	3.6	6.12	211.588
SA7	with management measures	willow–poplar floodplain forest	2021	Carabidae	Pterostichus niger	17.521	3.8	5.5	191.639
SA7	with management measures	willow–poplar floodplain forest	2021	Carabidae	Pterostichus niger	16.586	3.2	5.2	144.435
SA7	with management measures	willow–poplar floodplain forest	2021	Carabidae	Pterostichus niger	15.511	3.5	5	142.055
SA7	with management measures	willow–poplar floodplain forest	2021	Carabidae	Pterostichus niger	21.4987	4.1	6.8	313.677
SA2	without management measures	willow–poplar floodplain forest	2021	Carabidae	Carabus granulatus	19.42	4.31	6.7	293.481
SA2	without management measures	willow–poplar floodplain forest	2021	Carabidae	Carabus granulatus	23.62	5.4	8.07	538.673
SA2	without management measures	willow–poplar floodplain forest	2021	Carabidae	Carabus granulatus	20.43	5.33	7.11	405.176
SA6	with management measures	Pannonian poplar forest	2021	Carabidae	Carabus coriaceus	37.89	9.4	13.3	2479.03
SA9	with management measures	Reed communities of wetlands	2022	Carabidae	Carabus granulatus	20.57	4.57	7.07	347.815
SA9	with management measures	Reed communities of wetlands	2022	Carabidae	Carabus granulatus	21.47	5.17	7.27	422.314
SA9	with management measures	Reed communities of wetlands	2022	Carabidae	Carabus granulatus	22.37	4.37	6.97	356.581
SA9	with management measures	Reed communities of wetlands	2022	Carabidae	Carabus granulatus	20.67	4.47	6.77	327.352
SA9	with management measures	Reed communities of wetlands	2022	Carabidae	Carabus granulatus	20.67	4.57	7.27	359.393
SA9	with management measures	Reed communities of wetlands	2022	Carabidae	Carabus ullrichi	27.49	7.87	10.75	1217.13
SA9	with management measures	Reed communities of wetlands	2022	Carabidae	Pterostichus niger	18.85	4.01	7.11	281.257
SA9	with management measures	Reed communities of wetlands	2022	Carabidae	Chlaenius festivus	16.3478	3.93	7.0578	237.301
SA9	with management measures	Reed communities of wetlands	2022	Carabidae	Chlaenius nigricornis	11.7715	2.92	3.3788	60.7793
SA9	with management measures	Reed communities of wetlands	2022	Carabidae	Chlaenius nigricornis	10.8231	2.94	4.6348	77.1806
SA9	with management measures	Reed communities of wetlands	2022	Carabidae	Chlaenius nigricornis	11.4217	2.76	4.6098	76.0502
SA9	with management measures	Reed communities of wetlands	2022	Carabidae	Chlaenius nigricornis	10.4837	2.84	4.3128	67.2002
SA9	with management measures	Reed communities of wetlands	2022	Carabidae	Chlaenius nigricornis	12.4169	2.88	4.3175	80.8009
SA9	with management measures	Reed communities of wetlands	2022	Carabidae	Chlaenius nigricornis	12.2094	2.77	5.3781	95.1878
SA9	with management measures	Reed communities of wetlands	2022	Carabidae	Chlaenius nigricornis	11.8272	2.74	4.7757	80.9931
SA9	with management measures	Reed communities of wetlands	2022	Carabidae	Chlaenius nigricornis	12.2	5.68	3.3	119.674
SA9	with management measures	Reed communities of wetlands	2022	Carabidae	Chlaenius nigricornis	12.06	5.17	2.72	88.7534
SA9	with management measures	Reed communities of wetlands	2022	Carabidae	Chlaenius nigricornis	11.193	2.83	4.7262	78.3472
SA9	with management measures	Reed communities of wetlands	2022	Carabidae	Chlaenius nigricornis	11.9217	3.26	5.1098	103.929
SA9	with management measures	Reed communities of wetlands	2022	Carabidae	Chlaenius nigricornis	10.9837	3.34	4.8128	92.3999
SA9	with management measures	Reed communities of wetlands	2022	Carabidae	Chlaenius nigricornis	12.9169	3.38	4.8175	110.072
SA9	with management measures	Reed communities of wetlands	2022	Carabidae	Chlaenius nigricornis	12.7094	3.27	5.8781	127.846
SA9	with management measures	Reed communities of wetlands	2022	Carabidae	Chlaenius nigricornis	16.4	3.54	7	212.678
SA9	with management measures	Reed communities of wetlands	2022	Carabidae	Nebria brevicollis	13.7886	2.84	5.0027	102.523
SA9	with management measures	Reed communities of wetlands	2022	Carabidae	Nebria brevicollis	12.8559	2.48	4.9785	83.0675
SA9	with management measures	Reed communities of wetlands	2022	Carabidae	Nebria brevicollis	13.1224	2.1892	4.5596	68.5494
SA9	with management measures	Reed communities of wetlands	2022	Carabidae	Nebria brevicollis	12.3903	2.6292	4.3129	73.5281
SA9	with management measures	Reed communities of wetlands	2022	Carabidae	Nebria brevicollis	12.9036	2.7357	5.1561	95.2531
SA9	with management measures	Reed communities of wetlands	2022	Carabidae	Nebria brevicollis	13.1245	2.1913	4.5617	68.6578
SA9	with management measures	Reed communities of wetlands	2022	Carabidae	Nebria brevicollis	12.3924	2.6313	4.315	73.6351
SA9	with management measures	Reed communities of wetlands	2022	Carabidae	Nebria brevicollis	12.8702	2.7023	5.1227	93.2387
SA9	with management measures	Reed communities of wetlands	2022	Carabidae	Nebria brevicollis	13.1334	2.2002	4.5706	69.118
SA9	with management measures	Reed communities of wetlands	2022	Carabidae	Nebria brevicollis	12.4013	2.6402	4.3239	74.0897
SA9	with management measures	Reed communities of wetlands	2022	Carabidae	Nebria brevicollis	13.1586	2.9907	5.4111	111.441
SA9	with management measures	Reed communities of wetlands	2022	Carabidae	Nebria brevicollis	13.3795	2.4463	4.8167	82.5045
SA9	with management measures	Reed communities of wetlands	2022	Carabidae	Nebria brevicollis	12.6474	2.8863	4.57	87.3046
SA9	with management measures	Reed communities of wetlands	2022	Carabidae	Nebria brevicollis	13.1252	2.9573	5.3777	109.239
SA9	with management measures	Reed communities of wetlands	2022	Carabidae	Nebria brevicollis	13.3884	2.4552	4.8256	83.0128
SA9	with management measures	Reed communities of wetlands	2022	Carabidae	Nebria brevicollis	12.6563	2.8952	4.5789	87.8061
SA9	with management measures	Reed communities of wetlands	2022	Carabidae	Nebria brevicollis	13.1341	2.9662	5.3866	109.823
SA9	with management measures	Reed communities of wetlands	2022	Carabidae	Nebria brevicollis	13.1671	2.9992	5.4196	112.006
SA9	with management measures	Reed communities of wetlands	2022	Carabidae	Nebria brevicollis	13.8055	2.6902	5.2723	102.474
SA9	with management measures	Reed communities of wetlands	2022	Carabidae	Nebria brevicollis	14.7897	2.6362	5.3971	110.123
SA9	with management measures	Reed communities of wetlands	2022	Carabidae	Nebria brevicollis	13.2297	2.6706	4.8687	90.0223
SA9	with management measures	Reed communities of wetlands	2022	Carabidae	Nebria brevicollis	13.3795	2.4463	4.8167	82.5045
SA9	with management measures	Reed communities of wetlands	2022	Carabidae	Nebria brevicollis	12.6474	2.8863	4.57	87.3046
SA9	with management measures	Reed communities of wetlands	2022	Carabidae	Nebria brevicollis	11.995	2.961	4.362	81.0779
SA9	with management measures	Reed communities of wetlands	2022	Carabidae	Nebria brevicollis	14.2734	2.92	4.3815	95.5678
SA9	with management measures	Reed communities of wetlands	2022	Carabidae	Nebria brevicollis	13.85	2.85	4.85	100.188
SA9	with management measures	Reed communities of wetlands	2022	Carabidae	Nebria brevicollis	14.35	3.05	4.65	106.508
SA9	with management measures	Reed communities of wetlands	2022	Carabidae	Platynus assimilis	15	2.5	5	98.125
SA9	with management measures	Reed communities of wetlands	2022	Carabidae	Poecilus versicolor	11.4	2.5	4.5	67.1175
SA9	with management measures	Reed communities of wetlands	2022	Carabidae	Poecilus versicolor	12	3	5	94.2
SA9	with management measures	Reed communities of wetlands	2022	Carabidae	Poecilus versicolor	12.4079	3.0492	4.8791	96.6056
SA9	with management measures	Reed communities of wetlands	2022	Carabidae	Poecilus versicolor	12.3856	3.0269	4.8568	95.2892
[truncated: 3,293 more rows]
